# Supplementary material for: Testing weight-based conditional discrimination in Goffin’s cockatoos, Cacatua goffiniana
Source: PLoS One. 2025 Dec 19;20(12):e0338604. doi: 10.1371/journal.pone.0338604 (PMC12716734; doi:10.1371/journal.pone.0338604)
Supplement: S2 File — (XLSX) [file pone.0338604.s002.xlsx]

## Sheet: Table S8
Table S8: Fixed effect results for model 1a
term	estimate	SE	z	lower CI	upper CI	𝜒2	df	p	min	max
Intercept	0.0366178	0.0431061	0.849482	-0.0476004	0.120406				0.011	0.066
sessiona	0.0490237	0.0432066	1.13463	-0.040242	0.135495				0.02	0.072
triala	0.0810175	0.043863	1.84706	-0.00365055	0.168388				0.055	0.099
weightb	-0.247092	0.183674	-1.34528	-0.622622	0.109385				-0.323	-0.136
groupb	0.0116696	0.0872544	0.133742	-0.156954	0.177508	0.0178748	1	0.893642	-0.04	-0.053
sessiona:triala	0.00609641	0.0433768	0.140546	-0.075863	0.0936776				-0.014	-0.022
sessiona:weightb	0.0968133	0.101953	0.949585	-0.104095	0.296566				0.052	0.142
triala:weightb	-0.00909268	0.0857495	-0.106038	-0.171509	0.165602				-0.047	0.05
sessiona:triala:weightb	-0.181196	0.0862394	-2.10108	-0.358973	-0.0158577	4.4594	1	0.0347096	-0.212	-0.146
(a) z-tranformed to a mean of 0 and a standard deviation of 1.
(b) dummy coded and centered

## Sheet: Table S9
Table S9: Random effects results for model 1a
term	effect (1)	sd
dayID	triala:weightb	<0.001
dayID	weightb	0.702
dayID	triala	<0.001
dayID	intercept	<0.001
subject	sessiona:triala:weightb	<0.001
subject	triala:weightb	<0.001
subject	sessiona:weightb	<0.001
subject	sessiona:triala	<0.001
subject	weightb	0.579
subject	triala	0.019
subject	sessiona	<0.001
subject	intercept	<0.001
(1) 'intercept' denotes random intercepts, other entries random slopes
(a) z-tranformed to a mean of 0 and a standard deviation of 1.
(b) dummy coded and centered

## Sheet: Table S10
Table S10: Fixed effects results for model 1b
term	estimate	SE	z	lower CI	upper CI	𝜒2	df	p	min	max
Intercept	0.159042	0.106662	1.49108	-0.0525805	0.388867				0.0601	0.2152
sessiona	0.00320964	0.0678408	0.0473114	-0.128439	0.13278				-0.0203	0.0355
triala	0.0884163	0.0625756	1.41295	-0.0397286	0.227344				0.0656	0.1117
weightb	-0.245133	0.17818	-1.37576	-0.618662	0.104377				-0.3218	-0.1369
groupc	0.00576591	0.0882149	0.0653621	-0.17371	0.16768	-1.47365	1	1	-0.0474	0.0748
sessiona:triala	0.0988185	0.0630357	1.56766	-0.0342035	0.232928				0.0655	0.1214
sessiona:weightb	0.114606	0.106824	1.07285	-0.0858519	0.327814				0.0632	0.149
triala:weightb	-0.012668	0.0942002	-0.134479	-0.206929	0.180098				-0.055	0.041
sessiona:triala:weightb	-0.192562	0.0884892	-2.1761	-0.380286	-0.0227247	3.34427	1	0.0674395	-0.2268	-0.1555
(a) z-tranformed to a mean of 0 and a standard deviation of 1.
(b) dummy coded with "heavy" being the reference category
(c) dummy coded with "group 1" being the reference category

## Sheet: Table S11
Table S11: Random effects results for model 1b
term	effect 1 (1)	sd
dayID	triala:weightb	<0.001
dayID	weightb	0.689743
dayID	triala	<0.001
dayID	intercept	<0.001
subject	intercept	<0.001
subject	sessiona	0.0941367
subject	triala	0.0762823
subject	weightb	0.567925
subject	sessiona:triala	0.0254565
subject	sessiona:weightb	0.149878
subject	triala:weightb	0.13065
subject	sessiona:triala:weightb	0.0534029
(a) z-tranformed to a mean of 0 and a standard deviation of 1.
(b) dummy coded with "heavy" being the reference category

## Sheet: Table S12
Table S12: Fixed effects results for model 2
term	estimate	SE	z	lower CI	upper CI	𝜒2	df	p	min	max
Intercept	0.903014	0.117612	7.67791	0.681	1.144				0.8481	1.0925
cumul.triala	0.76868	0.119828	6.41488	0.552	1.005				0.6868	0.9728
taskb	-0.828655	0.119171	-6.95352	-1.061	-0.609				-0.9653	-0.7781
cumul.triala:taskb	-0.738552	0.156737	-4.71204	-1.042	-0.435	10.7143	1	0.00106309	-0.9714	-0.666
(a) z-tranformed to a mean of 0 and a standard deviation of 1.
(b) dummy coded with "choice" being the reference category
(c) dummy coded with "heavy" being the reference category

## Sheet: Table S13
Table S13: Random effects results for model 2
term	effect (1)	sd
dayID	cumul.triala	<0.001
dayID	intercept	<0.001
subject	cumul.triala:taskb	0.237
subject	taskb	<0.001
subject	cumul.triala	0.122
subject	intercept	0.206
(1) 'intercept' denotes random intercepts, other entries random slopes
(a) z-tranformed to a mean of 0 and a standard deviation of 1.
(b) dummy coded with "choice" being the reference category

## Sheet: Table S14
Table S14: Fixed effects results for model 3a
term	estimate	SE	z	lower CI	upper CI	𝜒2	df	p	min	max
Intercept	0.261527	0.25728	1.01651	-0.259	0.919				0.0612	0.3719
sessiona	-0.0963403	0.159763	-0.60302	-0.47	0.246				-0.3153	-0.0116
triala	0.0527547	0.164577	0.320547	-0.267	0.466				-0.0287	0.1276
weightb	-4.00756	1.42496	-2.81239	-7.771	-1.215				-5.884	-3.1353
sessiona:triala	0.183906	0.146365	1.25649	-0.122	0.489				0.0682	0.2718
sessiona:weightb	-0.773948	0.936456	-0.826465	-2.955	1.148				-2.2374	-0.3882
triala:weightb	-0.251759	0.331515	-0.75942	-1.039	0.383				-0.7225	0.0679
sessiona:triala:weightb	0.381084	0.383707	0.993164	-0.28	1.33	3.79217	1	0.051493	0.1133	0.7216
(a) z-tranformed to a mean of 0 and a standard deviation of 1.
(b) dummy coded and centered

## Sheet: Table S15
Table S15: Random effects results for model 3a
term	effect 1 (1)	sd
dayID	triala:weightb	<0.001
dayID	weightb	2.44738
dayID	triala	<0.001
dayID	intercept	<0.001
subject	intercept	0.535601
subject	sessiona	0.225174
subject	triala	0.202746
subject	weightb	3.54793
subject	sessiona:triala	0.150672
subject	sessiona:weightb	2.24011
subject	triala:weightb	0.40679
subject	sessiona:triala:weightb	0.703322
(1) 'intercept' denotes random intercepts, other entries random slopes
(a) z-tranformed to a mean of 0 and a standard deviation of 1.
(b) dummy coded with "heavy" being the reference category

## Sheet: Table S16
Table S16: Fixed effects results for model 3b
term	estimate	SE	z	lower CI	upper CI	𝜒2	df	p	min	max
Intercept	2.24704	0.73889	3.0411	0.8	3.988				1.6878	3.0033
sessiona	0.276527	0.449114	0.615717	-0.664	1.478				0.0883	0.8034
triala	0.147324	0.230641	0.638759	-0.287	0.776				0.0392	0.3407
weightb	-3.92587	1.37643	-2.85222	-7.039	-1.168				-5.8841	-3.1217
sessiona:triala	-0.00642497	0.217576	-0.0295298	-0.502	0.492				-0.1138	0.1532
sessiona:weightb	-0.7334	0.890472	-0.823609	-2.905	1.033				-2.2375	-0.3882
triala:weightb	-0.241784	0.278794	-0.867248	-0.966	0.273				-0.7226	0.0924
sessiona:triala:weightb	0.36674	0.330041	1.11119	-0.258	1.14	1.01836	1	0.312909	0.1133	0.7259
(a) z-tranformed to a mean of 0 and a standard deviation of 1.
(b) dummy coded with "heavy" being the reference category

## Sheet: Table S17
Table S17: Random effects results for model 3b
term	effect (1)	sd
dayID	triala:weightb	<0.001
dayID	weightb	2.42839
dayID	triala	<0.001
dayID	intercept	<0.001
subject	intercept	0.452223
subject	sessiona	0.138119
subject	triala	0.195581
subject	weightb	3.49427
subject	sessiona:triala	0.155769
subject	sessiona:weightb	2.16887
subject	triala:weightb	0.355881
subject	sessiona:triala:weightb	0.617313
(1) 'intercept' denotes random intercepts, other entries random slopes
(a) z-tranformed to a mean of 0 and a standard deviation of 1.
(b) dummy coded with "heavy" being the reference category
