# Supplementary material for: Testing weight-based conditional discrimination in Goffin’s cockatoos, Cacatua goffiniana
Source: PLoS One. 2025 Dec 19;20(12):e0338604. doi: 10.1371/journal.pone.0338604 (PMC12716734; doi:10.1371/journal.pone.0338604)
Supplement: S1 R Script — (R) [file pone.0338604.s003.R]

############Analysis for Weight Sorting study############
######Poppy Lambert, Antonia Rippel-Rachle & Alice Auersperg######

##########Research Questions##########
#RQ 1a: Do the Goffins perform above chance level on the weight sorting task over 20 sessions?
  #RQ 1b: Is there a significant difference in learning rates in Goffins for the heavy and light weight? 
#RQ 2: Do the Goffins find the conditional discrimination (weight sorting task) harder than the simple discrimination (weight choice task)?
#RQ 3a: Do the chimpanzees perform above chance level over their first 15 sessions on the weight sorting task? 
  #RQ 3b: Is there a significant difference in learning rates in chimpanzees for the heavy and light weight?

############libraries & operations############
#install.packages("lme4")
#packageVersion("lme4") #‘1.1.35.5’
#install.packages("car")
#packageVersion("car") #‘3.1.3’
library(car) # for correlations
control = Control(optimizer="bobyqa",
             optCtrl=list(maxfun=1000000))
library(dplyr)
library(lme4)

###### Importing Data + Exploration ######

###### Goffin Weight Sorting Data ######
sortingdata <- read.csv ("sortingdata.csv", header=T, row.names=NULL, sep=",")

#making date into R date format
sortingdata$date<-as.Date(sortingdata$date,format = "%d/%m/%y")
#creating the factor dayID
sortingdata$dayID=as.factor(paste(sortingdata$subject, sortingdata$session, sep="_"))
#converting from other formats into factors
sortingdata$species<-as.factor(sortingdata$species)
sortingdata$sex<-as.factor(sortingdata$sex)
sortingdata$subject<-as.factor(sortingdata$subject)
sortingdata$group<-as.factor(sortingdata$group)
sortingdata$weight<-as.factor(sortingdata$weight)
sortingdata$position<-as.factor(sortingdata$position)
sortingdata$colour.chosen<-as.factor(sortingdata$colour.chosen)
sortingdata$side.chosen<-as.factor(sortingdata$side.chosen)
sortingdata$trial.type<-as.factor(sortingdata$trial.type)

#How many trials does each Goffin have each?
goffintrials <- sortingdata %>%
  group_by(subject) %>%
  summarise(totaltrial = n()) %>%
  arrange(totaltrial)

goffintrials <- as.data.frame(goffintrials)                       

#What is the overall success rate for each subject?
goffinindsuccess <- sortingdata %>%
 group_by(species, subject) %>%
  summarise(mean.success = (mean(success) %>%
  arrange(mean.success)
goffinindsuccess <- as.data.frame(goffinindsuccess)
goffinindsuccess$mean.success <- round(goffinindsuccess$mean.success, 3)


###### Goffin Task Comparison Data (matchedtrials) ######
taskcompmatchdata <- read.csv ("taskcompdata_matchedtrials.csv", header=T, row.names=NULL, sep=",")

#making date into R date format
taskcompmatchdata$date<-as.Date(taskcompmatchdata$date,format = "%d/%m/%y")
#creating the factor dayID
taskcompmatchdata$dayID=as.factor(paste(taskcompmatchdata$subject, taskcompmatchdata$session, sep="_"))
#converting from other formats into factors
taskcompmatchdata$species<-as.factor(taskcompmatchdata$species)
taskcompmatchdata$sex<-as.factor(taskcompmatchdata$sex)
taskcompmatchdata$subject<-as.factor(taskcompmatchdata$subject)
taskcompmatchdata$task<-as.factor(taskcompmatchdata$task)
str(taskcompmatchdata)

###### Chimpanzee Data ######
chimpdata <- read.csv ("povinellichimpdata.csv", header=T, row.names=NULL, sep=",")

#making date into R date format
chimpdata$date<-as.Date(chimpdata$date,format = "%d/%m/%y")
#creating the factor dayID
chimpdata$dayID=as.factor(paste(chimpdata$subject, chimpdata$session, sep="_"))
#converting from other formats into factors
chimpdata$species<-as.factor(chimpdata$species)
chimpdata$sex<-as.factor(chimpdata$sex)
chimpdata$subject<-as.factor(chimpdata$subject)
chimpdata$weight<-as.factor(chimpdata$weight)
str(chimpdata)

#What is the overall success rate for each subject?
chimpindsuccess <- chimpdata %>%
  group_by(subject) %>%
  summarise(mean.success = mean(success)) %>%
  arrange(mean.success)
                            
chimpindsuccess <- as.data.frame(chimpindsuccess)
chimpindsuccess$mean.success <-  round(chimpindsuccess$mean.success, 3) 
  

############ Formulating Models ############

###### Model 1 ######

#RQ1a: Do the Goffins perform above chance level on the weight sorting task over 20 sessions?
#we expect an effect of session number/trial number in interaction with weight type, and control for group
#reasoning for the 3 way IR: the effect of session number/trial number could likely depend on weight type 
#because we know from other studies that it can be easier to learn with heavy over light or vice versa in the case of Pov's Exp 9
#two way IR between session and trial, because effect of trial will v likely depend on session number (i.e. greater effect of trial number in the earlier sessions)
#weight and group are dummy coded to get a meaningful estimate for the intercept

#model1a <- glmer(success ~ z.session*z.trial*weight.code + group.code +
				#(1+z.session*z.trial + weight.code|subject)+
				#(1+z.trial + weight.code|dayID),
				#data=sortingdata, family=binomial, control=control) 

#RQ1b: Is there a significant difference between success levels on trials with the heavy and light weight?
#The model is constructed like above, but weight and group aren't dummy coded in the fixed effects part

#model1b <- glmer(success ~ z.session*z.trial*weight + group +
                  #(1+z.session*z.trial + weight.code|subject)+
                  #(1+z.trial + weight.code|dayID),
                  #data=sortingdata, family=binomial, control=control) 


######### Model 2 #########

#RQ2: Do the Goffins find the conditional discrimination (weight sorting task) harder than the simple discrimination (weight choice task)?
#expect an effect of task, in interaction with trial number. 
#Not using a trial/session interaction because we're not interested in a difference between the learning 'slopes' of trials within sessions in the two tasks
#comparing task performance for only 8 birds, those who were in the 'weight-only' condition in the weight choice study
#using a dataset where the number of trials in both tasks is matched within subjects - so that we are only comparing learning curves/slopes within the 'fairest' range

#model2 <- glmer(success ~ z.cumul.trial*task +
				#(1+z.cumul.trial*task.code |subject)+
				#(1+z.cumul.trial |dayID),
				#data=taskcompmatchdata, family=binomial, control=control) 

######### Model 3 #########

#RQ3a: Do the chimpanzees perform above chance level over their first 15 sessions on the weight sorting task? 
#as for Model 1, but no groups in this study

#model3a <- glmer(success ~ z.session*z.trial*weight.code +
				#(1+z.session*z.trial*weight.code|subject)+
				#(1+z.trial*weight.code|dayID),
				#data=chimpdata, family=binomial, control=control) 

#RQ3b: Is there a significant difference between success levels on trials with the heavy and light weight?
#The model is constructed like above, but weight isn't dummy coded in the fixed effects part

#model3b <- glmer(success ~ z.session*z.trial*weight +
                  #(1+z.session*z.trial*weight.code|subject)+
                  #(1+z.trial*weight.code|dayID),
                  #data=chimpdata, family=binomial, control=control)


############ Running Models ############

###### MODEL 1A ######

#z-transforming session number and trial number 
sortingdata$z.session=as.vector(scale(sortingdata$session)) # z-transform
sortingdata$z.trial=as.vector(scale(sortingdata$trial)) # z-transform
str(sortingdata)
#centering and dummy coding weight
sortingdata$weight.code=as.numeric(sortingdata$weight==levels(sortingdata$weight)[2])
sortingdata$weight.code=sortingdata$weight.code-mean(sortingdata$weight.code)
str(sortingdata)
#centering and dummy coding group
sortingdata$group.code=as.numeric(sortingdata$group==levels(sortingdata$group)[2])
sortingdata$group.code=sortingdata$group.code-mean(sortingdata$group.code)
str(sortingdata)

#running model
#model1a <- glmer(success ~ z.session*z.trial*weight.code + group.code +
#(1+z.session*z.trial*weight.code|subject)+
#(1+z.trial*weight.code|dayID),
#data=sortingdata, family=binomial, control=control) 
#boundary singular fit

summary(model1)$varcor

#removing correlations in dayID
#model1a.wpc <- glmer(success ~ z.session*z.trial*weight.code + group.code +
# (1+z.session*z.trial*weight.code|subject)+
# (1+z.trial*weight.code||dayID),
# data=sortingdata, family=binomial, control=control)
#boundary singular fit

summary(model1a.wpc)$varcor
#some not or close to not identifiable 

#removing correlations in subject as well
#model1a.woc <- glmer(success ~ z.session*z.trial*weight.code + group.code +
#(1+z.session*z.trial*weight.code||subject)+
#(1+z.trial*weight.code||dayID),
#data=sortingdata, family=binomial, control=control)
#still boundary singular fit

logLik(model1a)
logLik(model1a.woc)
#1572 to 1577

#make this the full
model1a.full <-model1a.woc

#####Model 1a Assumptions#####

#calculate vif (checking colinearity)
library(car)
xx=lm(success~z.session+z.trial+group.code+weight.code, sortingdata)
vif.model1a.full<-as.data.frame(vif(xx))
vif.model1a.full
#all 1.00-something

#checking distribution of random effects (BLUPs)
#ranef.diagn.plot is a function provided by Roger Mundry
ranef.diagn.plot(model1a.full)
#good

#####Model 1a Stability#####

source("glmm_stability.r")
model1afull.stab=glmm.model.stab(model.res=model1a.full, contr=control)

#any convergence errors?
table(model1afull.stab$detailed$warnings)

#export info (min and max)
stab.model1a.full<-as.data.frame(round(model1a.full.stab$summary[, -1], 4))
write.csv(stab.model1a.full, "model1a.stab.csv")

#####Model 1a Full-Null#####
#RQ 1a: Do the Goffins perform above chance level on the weight sorting task over 20 sessions?

#null has intercept excluded
#model1a.null <- glmer(success ~ 0 + z.session*z.trial*weight.code + group.code +
#(1+z.session*z.trial*weight.code||subject)+
#(1+z.trial*weight.code||dayID),
#data=sortingdata, family=binomial, control=control)

null_full.model1a <- as.data.frame(anova(model1a.null, model1a.full, test="Chisq"))
null_full.model1a
#not sig, p = 0.396

#####Model 1a Inference and Outputs#####

prob.corr.model1<-plogis(fixef(model1a.full)["(Intercept)"]) # inverted logit function. gives estimated probability to choose correct
prob.corr.model1
# -> estimated probability to choose correctly = 0.5091534% 

model1a.coeffstable <- as.data.frame(summary(model1a.full)$coefficients)
write.csv(model1a.coeffstable, "model1a.coeffstable.csv")

model1a.varcortable <- as.data.frame(summary(model1a.full)$varcor)
write.csv(model1a.varcortable, "model1a.varcortable.csv")

#for Chisq (LRT) values and associated p value
pvals.model1a.full<-as.data.frame(drop1(model1a.full, test="Chisq"))
write.csv(pvals.model1a.full, "model1a.pvals.csv")

###### Model 1a Bootstraps ######

source("boot_glmm.r")

#model1a.full.boot=boot.glmm.pred(model.res=model1a.full, excl.warnings=F,
                               #nboots=1000, para=1, resol=1000, level=0.95)
                               
model1a.full.boot.ci.estimates <- as.data.frame(model1a.full.boot$ci.estimates)
write.csv(model1a.full.boot.ci.estimates, "model1a.full.boot.ci.estimates.csv")


###### MODEL 1B ######

#RQ 1b: Is there a significant difference in learning rates for the heavy and light weight?

#model1b <- glmer(success ~ z.session*z.trial*weight + group +
                   #(1+z.session*z.trial*weight.code|subject)+
                   #(1+z.trial*weight.code|dayID),
                 #data=sortingdata, family=binomial, control=control)
#boundary singular fit

summary(model1b)$varcor

#removing correlations in dayID
#model1b.wpc <- glmer(success ~ z.session*z.trial*weight + group +
                       #(1+z.session*z.trial*weight.code|subject)+
                       #(1+z.trial*weight.code||dayID),
                     #data=sortingdata, family=binomial, control=control)
#boundary singular fit

summary(model1b.wpc)$varcor

#make this the full
model1b.full <- model1b.wpc

#####Model 1b Assumptions#####

#calculate vif (checking colinearity)
library(car)
xx=lm(success~z.session+z.trial+group+weight, sortingdata)
vif.model1b.full<-as.data.frame(vif(xx))
vif.model1b.full
#all 1.00-something

#checking distribution of random effects (BLUPs)
ranef.diagn.plot(model1b.full)
#pretty good

#####Model 1b Stability#####

#source("glmm_stability.r")
model1bfull.stab=glmm.model.stab(model.res=model1b.full, contr=control)

#any convergence errors?
table(model1bfull.stab$detailed$warnings)

#export info (min and max)
stab.model1b.full<-as.data.frame(round(model1b.full.stab$summary[, -1], 4))
write.csv(stab.model1b.full, "model1b.stab.csv")

#####Model 1b Full-Null#####
#RQ 1b: Is there a significant difference in learning rates in Goffins for the heavy and light weight? 

#null is without weight term
model1b.null <- glmer(success ~ z.session*z.trial + group +
                        (1+z.session*z.trial*weight.code|subject)+
                        (1+z.trial*weight.code||dayID),
                      data=sortingdata, family=binomial, control=glmerControl(optimizer="bobyqa",
                                                                              optCtrl=list(maxfun=1000000)))

null_full.model1b <- as.data.frame(anova(model1b.null, model1b.full, test="Chisq"))
null_full.model1b
#not sig, P value 0.249

#####Model 1b Inference and Outputs#####

model1b.coeffstable <- as.data.frame(summary(model1b.full)$coefficients)
write.csv(model1b.coeffstable, "model1b.coeffstable.csv")

model1a.varcortable <- as.data.frame(summary(model1b.full)$varcor)
write.csv(model1b.varcortable, "model1b.varcortable.csv")

#for Chisq (LRT) values and associated p value
pvals.model1b.full<-as.data.frame(drop1(model1b.full, test="Chisq"))
write.csv(pvals.model1b.full, "model1b.pvals.csv")

###### Model 1b Bootstraps ######

#Bootstrapping
#source("boot_glmm.r")

#model1b.full.boot=boot.glmm.pred(model.res=model1b.full, excl.warnings=F,
                               nboots=1000, para=1, resol=1000, level=0.95)
                               
model1b.full.boot.ci.estimates <- as.data.frame(model1b.full.boot$ci.estimates)
write.csv(model1b.full.boot.ci.estimates, "model1b.full.boot.ci.estimates.csv")                               

###### MODEL 2 ######
#We are comparing task performance for only WEIGHT-ONLY subjects in the choice study (n=8: Dolittle, Heidi, Jane, Konrad, Mayday, Moneypenny, Muppet, Pipin)

#z-transforming cumul.trial 
taskcompmatchdata$z.cumul.trial=as.vector(scale(taskcompmatchdata$cumul.trial))
#centering and dummy coding task
taskcompmatchdata$task.code=as.numeric(taskcompmatchdata$task==levels(taskcompmatchdata$task)[2])
taskcompmatchdata$task.code=taskcompmatchdata$task.code-mean(taskcompmatchdata$task.code)

#running model
#model2 <- glmer(success ~ z.cumul.trial*task +
#(1+z.cumul.trial*task.code |subject)+
# (1+z.cumul.trial |dayID),
#  data=taskcompmatchdata, family=binomial, control=control) 
#boundary singular fit

summary(model2)$varcor
#Nan in dayID

#removing correlations within dayID
#model2.wpc <- glmer(success ~ z.cumul.trial*task +
#   (1+z.cumul.trial*task.code |subject)+
#   (1+z.cumul.trial ||dayID),
#  data=taskcompmatchdata, family=binomial, control=control) 
#boundary singular fit

summary(model2.wpc)$varcor
#some close to 1 in subject, but others identifiable, so initially decided to keep correlations;
#however the .wpc model didn't have great stability; .woc model better

#model2.woc <- glmer(success ~ z.cumul.trial*task +
#(1+z.cumul.trial*task.code ||subject)+
#(1+z.cumul.trial ||dayID),
#data=taskcompmatchdata, family=binomial, control=control) 

#boundary singular fit
logLik(model2)
logLik(model2.woc)
#913 compared to 919

model2.full<-model2.woc

#####Model 2 Assumptions#####

#calculate vif (checking colinearity)
library(car)
xx=lm(success~z.cumul.trial+task, taskcompmatchdata)
vif_model2.full<-as.data.frame(vif(xx))
vif_model2.full
#both 1

#checking distribution of random effects (BLUPs)
ranef.diagn.plot(model2.full)
#ok

###### Model 2 Stability ######

source("glmm_stability.r")
model2.full.stab=glmm.model.stab(model.res=model2.full, contr=control)

#any convergence errors?
table(model2full.stab$detailed$warnings)

#export info (min and max)
stab.model2.full<-as.data.frame(round(model2.full.stab$summary[, -1], 4))
write.csv(stab.model2.full, "model2.stab.csv")

#####Model 2 Full-Null#####
#RQ 2: Do the Goffins find the conditional discrimination (weight sorting task) harder than the simple discrimination (weight choice task)?

#null has task excluded
#model2.null <- glmer(success ~ z.cumul.trial +
  #(1+z.cumul.trial*task.code ||subject)+
  #(1+z.cumul.trial ||dayID),
  #data=taskcompmatchdata, family=binomial, control=control) 

null_full.model2 <- as.data.frame(anova(model2.null, model2.full, test="Chisq"))
null_full.model2
#p value close to zero

# check individual predictors
summary(model2.full)$coefficients
#the interaction term is very significant! almost zero, so stop here

#####Model 2 Inference and Outputs#####

model2.coeffstable <- as.data.frame(summary(model2.full)$coefficients)
write.csv(model2.coeffstable, "model2.coeffstable.csv")

model2.varcortable <- as.data.frame(summary(model2.full)$varcor)
write.csv(model2.varcortable, "model2.varcortable.csv")

#for Chisq (LRT) values and associated p value
pvals.model2.full<-as.data.frame(drop1(model2.full, test="Chisq"))
write.csv(pvals.model2.full, "model2.pvals.csv")


###### Model 2 Bootstraps ######

source("boot_glmm.r")
formula(model2.full)

#model2.full.boot=boot.glmm.pred(model.res=model2.full, excl.warnings=F,
#nboots=1000, para=1, resol=1000, level=0.95)

model2.full.boot.ci.estimates <- as.data.frame(model2.full.boot$ci.estimates)
write.csv(model2.full.boot.ci.estimates, "model2.full.boot.ci.estimates.csv")


###### MODEL 3A ######

#z-transforming session number and trial number 
chimpdata$z.session=as.vector(scale(chimpdata$session))
chimpdata$z.trial=as.vector(scale(chimpdata$trial))
#centering and dummy coding weight (want intercept to be meaningful)
chimpdata$weight.code=as.numeric(chimpdata$weight==levels(chimpdata$weight)[2])
chimpdata$weight.code=chimpdata$weight.code-mean(chimpdata$weight.code)

#running model
#model3a <- glmer(success ~ z.session*z.trial*weight.code +
#(1+z.session*z.trial*weight.code|subject)+
#(1+z.trial*weight.code|dayID),
#data=chimpdata, family=binomial, control=control)
#boundary singular fit

summary(model3a)$varcor
#varcor: all -1 or 1 within day ID

#removing correlations in dayID
#model3a.wpc <- glmer(success ~ z.session*z.trial*weight.code +
#(1+z.session*z.trial*weight.code|subject)+
#(1+z.trial*weight.code||dayID),
#data=chimpdata, family=binomial, control=control)

summary(model3a.wpc)$varcor
#they are identifiable

logLik(model3a)
logLik(model3a.wpc)
#similar

#so making this the full model
model3a.full<-model3a.wpc

#####Model 3a Assumptions#####

#calculate vif (checking colinearity)
library(car)
xx=lm(success~z.session+z.trial+weight.code, chimpdata)
vif_model3a.full<-as.data.frame(vif(xx))
vif_model3a.full
#all 1.00-something

#checking distribution of random effects (BLUPs)
ranef.diagn.plot(model3a.full)
#not wonderful

###### Model 3a Stability ######

#Stability
source("glmm_stability.r")
model3afull.stab=glmm.model.stab(model.res=model3a.full, contr=control)

#any convergence errors?
table(model3afull.stab$detailed$warnings)

#export info (min and max)
stab.model3a.full<-as.data.frame(round(model3a.full.stab$summary[, -1], 4))
write.csv(stab.model3a.full, "model3a.stab.csv")


#####Model 3a Full-Null#####
#RQ 3a: Do the chimpanzees perform above chance level over their first 15 sessions on the weight sorting task? 

#null has intercept excluded
#model3a.null <- glmer(success ~ 0 + z.session*z.trial*weight.code +
#(1+z.session*z.trial*weight.code|subject)+
#(1+z.trial*weight.code||dayID),
#data=chimpdata, family=binomial, control=control)

null_full.model3a <- as.data.frame(anova(model3a.null, model3a.full, test="Chisq"))
null_full.model3a
#not sig, p = 0.307

#####Model 3a Inference and Outputs#####

prob.corr.model3a<-plogis(fixef(model3a.full)["(Intercept)"]) # inverted logit function. gives estimated probability to choose correct
prob.corr.model3a
#0.5650115 

model3a.coeffstable <- as.data.frame(summary(model3a.full)$coefficients)
write.csv(model3a.coeffstable, "model3a.coeffstable.csv")

model3a.varcortable <- as.data.frame(summary(model3a.full)$varcor)
write.csv(model3a.varcortable, "model3a.varcortable.csv")

#for Chisq (LRT) values and associated p value
pvals.model3a.full<-as.data.frame(drop1(model3a.full, test="Chisq"))
write.csv(pvals.model3a.full, "model3a.pvals.csv")

###### Model 3a Bootstraps ######
#Bootstrapping
source("boot_glmm.r")

#model3a.full.boot=boot.glmm.pred(model.res=model3a.full, excl.warnings=F,
                               #nboots=1000, para=1, resol=1000, level=0.95)
                               
model3a.full.boot.ci.estimates <- as.data.frame(model3a.full.boot$ci.estimates)
write.csv(model3a.full.boot.ci.estimates, "model3a.full.boot.ci.estimates.csv")                        

###### MODEL 3B ######
#RQ 3b: Is there a significant difference in learning rates for the heavy and light weight?
#Weight, not weight.code, used in this model

#model3b <- glmer(success ~ z.session*z.trial*weight +
                  #(1+z.session*z.trial*weight.code|subject)+
                  #(1+z.trial*weight.code|dayID),
                    #data=chimpdata, family=binomial, control=control)
#boundary singular fit

summary(model3b)$varcor

#removing correlations in dayID
model3b.wpc <- glmer(success ~ z.session*z.trial*weight +
                   (1+z.session*z.trial*weight.code|subject)+
                   (1+z.trial*weight.code||dayID),
                 data=chimpdata, family=binomial, control=control)
#boundary singular fit

summary(model3b.wpc)$varcor

model3b.full<- model3b.wpc

#####Model 3b Assumptions#####

#calculate vif (checking colinearity)
library(car)
xx=lm(success~z.session+z.trial+weight, chimpdata)
vif_model3b.full<-as.data.frame(vif(xx))
vif_model3b.full
#1.00 something

#checking distribution of random effects (BLUPs)
ranef.diagn.plot(model3b.full)
#ok

###### Model 3b Stability ######

#Stability
source("glmm_stability.r")
model3bfull.stab=glmm.model.stab(model.res=model3b.full, contr=control)

#any convergence errors?
table(model3bfull.stab$detailed$warnings)

#export info (min and max)
stab.model3b.full<-as.data.frame(round(model3b.full.stab$summary[, -1], 4))
write.csv(stab.model3b.full, "model3b.stab.csv")


#####Model 3b Full-Null#####
#RQ 3b: Is there a significant difference in success level between trials with the heavy and light weight? 

#model3b.null <- glmer(success ~ z.session*z.trial +
                       #(1+z.session*z.trial*weight.code|subject)+
                       #(1+z.trial*weight.code||dayID),
                     #data=chimpdata, family=binomial, control=control)

null_full.model3b <- as.data.frame(anova(model3b.null, model3b.full, test="Chisq"))
null_full.model3b
#P value of 0.29. 

#####Model 3b Inference and Outputs#####

model3b.coeffstable <- as.data.frame(summary(model3b.full)$coefficients)
write.csv(model3b.coeffstable, "model3b.coeffstable.csv")

model3b.varcortable <- as.data.frame(summary(model3b.full)$varcor)
write.csv(model3b.varcortable, "model3b.varcortable.csv")

#for Chisq (LRT) values and associated p value
pvals.model3b.full<-as.data.frame(drop1(model3b.full, test="Chisq"))
write.csv(pvals.model3b.full, "model3b.pvals.csv")


###### Model 3b Bootstraps ######
source("boot_glmm.r")

#model3b.full.boot=boot.glmm.pred(model.res=model3b.full, excl.warnings=F,
                               nboots=1000, para=1, resol=1000, level=0.95)

model3b.full.boot.ci.estimates <- as.data.frame(model3b.full.boot$ci.estimates)
write.csv(model3b.full.boot.ci.estimates, "model3b.full.boot.ci.estimates.csv")
