# Supplementary material for: Testing weight-based conditional discrimination in Goffin’s cockatoos, Cacatua goffiniana
Source: PLoS One. 2025 Dec 19;20(12):e0338604. doi: 10.1371/journal.pone.0338604 (PMC12716734; doi:10.1371/journal.pone.0338604)
Supplement: S1 Dataset — (CSV) [file pone.0338604.s004.csv]

date	species	subject	sex	group	session	trial	cumul.trial	weight	position (w.r.t. subject)	trial type	colour.chosen	side.chosen	success
22/11/2020	cockatoo	Olympia	female	1	1	1	1	heavy	blue left	heavy blue left	red	right	0
22/11/2020	cockatoo	Olympia	female	1	1	2	2	heavy	blue right	heavy blue right	blue	right	1
22/11/2020	cockatoo	Olympia	female	1	1	3	3	light	blue left	light blue left	red	right	1
22/11/2020	cockatoo	Olympia	female	1	1	4	4	light	blue right	light blue right	blue	right	0
22/11/2020	cockatoo	Olympia	female	1	1	5	5	heavy	blue left	heavy blue left	red	right	0
22/11/2020	cockatoo	Olympia	female	1	1	6	6	light	blue right	light blue right	blue	right	0
22/11/2020	cockatoo	Olympia	female	1	1	7	7	heavy	blue left	heavy blue left	red	right	0
22/11/2020	cockatoo	Olympia	female	1	1	8	8	light	blue left	light blue left	blue	left	0
22/11/2020	cockatoo	Olympia	female	1	1	9	9	heavy	blue left	heavy blue left	blue	left	1
22/11/2020	cockatoo	Olympia	female	1	1	10	10	light	blue right	light blue right	blue	right	0
27/11/2020	cockatoo	Olympia	female	1	2	1	11	light	blue left	light blue left	red	right	1
27/11/2020	cockatoo	Olympia	female	1	2	2	12	light	blue left	light blue left	red	right	1
27/11/2020	cockatoo	Olympia	female	1	2	3	13	heavy	blue left	heavy blue left	red	right	0
27/11/2020	cockatoo	Olympia	female	1	2	4	14	light	blue right	light blue right	blue	right	0
27/11/2020	cockatoo	Olympia	female	1	2	5	15	light	blue right	light blue right	blue	right	0
27/11/2020	cockatoo	Olympia	female	1	2	6	16	light	blue right	light blue right	blue	right	0
27/11/2020	cockatoo	Olympia	female	1	2	7	17	heavy	blue left	heavy blue left	red	right	0
27/11/2020	cockatoo	Olympia	female	1	2	8	18	heavy	blue right	heavy blue right	blue	right	1
27/11/2020	cockatoo	Olympia	female	1	2	9	19	heavy	blue right	heavy blue right	blue	right	1
27/11/2020	cockatoo	Olympia	female	1	2	10	20	light	blue right	light blue right	blue	right	0
02/12/2020	cockatoo	Olympia	female	1	3	1	21	light	blue right	light blue right	blue	right	0
02/12/2020	cockatoo	Olympia	female	1	3	2	22	light	blue left	light blue left	red	right	1
02/12/2020	cockatoo	Olympia	female	1	3	3	23	light	blue right	light blue right	blue	right	0
02/12/2020	cockatoo	Olympia	female	1	3	4	24	heavy	blue right	heavy blue right	blue	right	1
02/12/2020	cockatoo	Olympia	female	1	3	5	25	light	blue left	light blue left	red	right	1
02/12/2020	cockatoo	Olympia	female	1	3	6	26	light	blue left	light blue left	red	right	1
02/12/2020	cockatoo	Olympia	female	1	3	7	27	heavy	blue left	heavy blue left	red	right	0
02/12/2020	cockatoo	Olympia	female	1	3	8	28	light	blue right	light blue right	blue	right	0
02/12/2020	cockatoo	Olympia	female	1	3	9	29	light	blue right	light blue right	blue	right	0
02/12/2020	cockatoo	Olympia	female	1	3	10	30	light	blue left	light blue left	red	right	1
06/12/2020	cockatoo	Olympia	female	1	4	1	31	light	blue left	light blue left	red	right	1
06/12/2020	cockatoo	Olympia	female	1	4	2	32	heavy	blue left	heavy blue left	red	right	0
06/12/2020	cockatoo	Olympia	female	1	4	3	33	light	blue left	light blue left	red	right	1
06/12/2020	cockatoo	Olympia	female	1	4	4	34	heavy	blue right	heavy blue right	blue	right	1
06/12/2020	cockatoo	Olympia	female	1	4	5	35	light	blue left	light blue left	red	right	1
06/12/2020	cockatoo	Olympia	female	1	4	6	36	heavy	blue left	heavy blue left	red	right	0
06/12/2020	cockatoo	Olympia	female	1	4	7	37	heavy	blue right	heavy blue right	blue	right	1
06/12/2020	cockatoo	Olympia	female	1	4	8	38	light	blue left	light blue left	red	right	1
06/12/2020	cockatoo	Olympia	female	1	4	9	39	heavy	blue right	heavy blue right	blue	right	1
06/12/2020	cockatoo	Olympia	female	1	4	10	40	heavy	blue right	heavy blue right	blue	right	1
09/12/2020	cockatoo	Olympia	female	1	5	1	41	heavy	blue right	heavy blue right	blue	right	1
09/12/2020	cockatoo	Olympia	female	1	5	2	42	heavy	blue right	heavy blue right	blue	right	1
09/12/2020	cockatoo	Olympia	female	1	5	3	43	light	blue right	light blue right	blue	right	0
09/12/2020	cockatoo	Olympia	female	1	5	4	44	heavy	blue left	heavy blue left	red	right	0
09/12/2020	cockatoo	Olympia	female	1	5	5	45	light	blue right	light blue right	blue	right	0
09/12/2020	cockatoo	Olympia	female	1	5	6	46	light	blue left	light blue left	red	right	1
09/12/2020	cockatoo	Olympia	female	1	5	7	47	heavy	blue left	heavy blue left	red	right	0
09/12/2020	cockatoo	Olympia	female	1	5	8	48	heavy	blue left	heavy blue left	red	right	0
09/12/2020	cockatoo	Olympia	female	1	5	9	49	heavy	blue right	heavy blue right	blue	right	1
09/12/2020	cockatoo	Olympia	female	1	5	10	50	light	blue left	light blue left	red	right	1
13/12/2020	cockatoo	Olympia	female	1	6	1	51	heavy	blue right	heavy blue right	blue	right	1
13/12/2020	cockatoo	Olympia	female	1	6	2	52	light	blue left	light blue left	red	right	1
13/12/2020	cockatoo	Olympia	female	1	6	3	53	heavy	blue right	heavy blue right	blue	right	1
13/12/2020	cockatoo	Olympia	female	1	6	4	54	heavy	blue left	heavy blue left	red	right	0
13/12/2020	cockatoo	Olympia	female	1	6	5	55	heavy	blue left	heavy blue left	red	right	0
13/12/2020	cockatoo	Olympia	female	1	6	6	56	light	blue right	light blue right	blue	right	0
13/12/2020	cockatoo	Olympia	female	1	6	7	57	light	blue right	light blue right	red	left	1
13/12/2020	cockatoo	Olympia	female	1	6	8	58	heavy	blue right	heavy blue right	blue	right	1
13/12/2020	cockatoo	Olympia	female	1	6	9	59	heavy	blue left	heavy blue left	red	right	0
13/12/2020	cockatoo	Olympia	female	1	6	10	60	light	blue right	light blue right	red	left	1
18/12/2020	cockatoo	Olympia	female	1	7	1	61	light	blue left	light blue left	red	right	1
18/12/2020	cockatoo	Olympia	female	1	7	2	62	light	blue right	light blue right	red	right	1
18/12/2020	cockatoo	Olympia	female	1	7	3	63	light	blue right	light blue right	red	right	1
18/12/2020	cockatoo	Olympia	female	1	7	4	64	heavy	blue right	heavy blue right	blue	right	1
18/12/2020	cockatoo	Olympia	female	1	7	5	65	heavy	blue left	heavy blue left	red	right	0
18/12/2020	cockatoo	Olympia	female	1	7	6	66	light	blue right	light blue right	red	left	1
18/12/2020	cockatoo	Olympia	female	1	7	7	67	heavy	blue right	heavy blue right	blue	right	1
18/12/2020	cockatoo	Olympia	female	1	7	8	68	light	blue left	light blue left	red	right	1
18/12/2020	cockatoo	Olympia	female	1	7	9	69	light	blue right	light blue right	red	left	1
18/12/2020	cockatoo	Olympia	female	1	7	10	70	heavy	blue right	heavy blue right	blue	right	1
27/12/2020	cockatoo	Olympia	female	1	8	1	71	light	blue left	light blue left	red	right	1
27/12/2020	cockatoo	Olympia	female	1	8	2	72	light	blue left	light blue left	red	right	1
27/12/2020	cockatoo	Olympia	female	1	8	3	73	light	blue right	light blue right	red	left	1
27/12/2020	cockatoo	Olympia	female	1	8	4	74	heavy	blue left	heavy blue left	red	right	0
27/12/2020	cockatoo	Olympia	female	1	8	5	75	light	blue left	light blue left	red	right	1
27/12/2020	cockatoo	Olympia	female	1	8	6	76	light	blue right	light blue right	blue	right	0
27/12/2020	cockatoo	Olympia	female	1	8	7	77	light	blue right	light blue right	red	left	1
27/12/2020	cockatoo	Olympia	female	1	8	8	78	heavy	blue left	heavy blue left	red	right	0
27/12/2020	cockatoo	Olympia	female	1	8	9	79	heavy	blue right	heavy blue right	blue	right	1
27/12/2020	cockatoo	Olympia	female	1	8	10	80	heavy	blue right	heavy blue right	blue	right	1
30/12/2020	cockatoo	Olympia	female	1	9	1	81	heavy	blue right	heavy blue right	red	left	0
30/12/2020	cockatoo	Olympia	female	1	9	2	82	heavy	blue right	heavy blue right	red	left	0
30/12/2020	cockatoo	Olympia	female	1	9	3	83	heavy	blue right	heavy blue right	red	left	0
30/12/2020	cockatoo	Olympia	female	1	9	4	84	light	blue left	light blue left	red	right	1
30/12/2020	cockatoo	Olympia	female	1	9	5	85	light	blue right	light blue right	red	left	1
30/12/2020	cockatoo	Olympia	female	1	9	6	86	heavy	blue left	heavy blue left	red	right	0
30/12/2020	cockatoo	Olympia	female	1	9	7	87	heavy	blue right	heavy blue right	blue	right	1
30/12/2020	cockatoo	Olympia	female	1	9	8	88	light	blue right	light blue right	red	left	1
30/12/2020	cockatoo	Olympia	female	1	9	9	89	heavy	blue left	heavy blue left	red	right	0
30/12/2020	cockatoo	Olympia	female	1	9	10	90	light	blue right	light blue right	red	left	1
06/01/2021	cockatoo	Olympia	female	1	10	1	91	heavy	blue left	heavy blue left	red	right	0
06/01/2021	cockatoo	Olympia	female	1	10	2	92	heavy	blue right	heavy blue right	red	left	0
06/01/2021	cockatoo	Olympia	female	1	10	3	93	light	blue left	light blue left	blue	left	0
06/01/2021	cockatoo	Olympia	female	1	10	4	94	heavy	blue left	heavy blue left	red	right	0
06/01/2021	cockatoo	Olympia	female	1	10	5	95	light	blue right	light blue right	blue	right	0
06/01/2021	cockatoo	Olympia	female	1	10	6	96	light	blue left	light blue left	blue	left	0
06/01/2021	cockatoo	Olympia	female	1	10	7	97	heavy	blue right	heavy blue right	blue	right	0
06/01/2021	cockatoo	Olympia	female	1	10	8	98	heavy	blue left	heavy blue left	red	right	0
06/01/2021	cockatoo	Olympia	female	1	10	9	99	heavy	blue left	heavy blue left	red	right	0
06/01/2021	cockatoo	Olympia	female	1	10	10	100	light	blue left	light blue left	red	right	1
16/01/2021	cockatoo	Olympia	female	1	11	1	101	light	blue left	light blue left	blue	left	0
16/01/2021	cockatoo	Olympia	female	1	11	2	102	light	blue right	light blue right	red	left	1
16/01/2021	cockatoo	Olympia	female	1	11	3	103	heavy	blue left	heavy blue left	red	right	0
16/01/2021	cockatoo	Olympia	female	1	11	4	104	light	blue right	light blue right	red	left	1
16/01/2021	cockatoo	Olympia	female	1	11	5	105	heavy	blue left	heavy blue left	red	right	0
16/01/2021	cockatoo	Olympia	female	1	11	6	106	heavy	blue left	heavy blue left	red	right	1
16/01/2021	cockatoo	Olympia	female	1	11	7	107	light	blue left	light blue left	red	right	1
16/01/2021	cockatoo	Olympia	female	1	11	8	108	light	blue right	light blue right	blue	right	0
16/01/2021	cockatoo	Olympia	female	1	11	9	109	light	blue left	light blue left	red	right	1
16/01/2021	cockatoo	Olympia	female	1	11	10	110	heavy	blue right	heavy blue right	blue	right	1
17/01/2021	cockatoo	Olympia	female	1	12	1	111	light	blue left	light blue left	red	right	1
17/01/2021	cockatoo	Olympia	female	1	12	2	112	light	blue left	light blue left	red	right	1
17/01/2021	cockatoo	Olympia	female	1	12	3	113	light	blue right	light blue right	red	left	1
17/01/2021	cockatoo	Olympia	female	1	12	4	114	heavy	blue right	heavy blue right	red	left	0
17/01/2021	cockatoo	Olympia	female	1	12	5	115	heavy	blue right	heavy blue right	blue	right	1
17/01/2021	cockatoo	Olympia	female	1	12	6	116	heavy	blue left	heavy blue left	red	right	0
17/01/2021	cockatoo	Olympia	female	1	12	7	117	light	blue right	light blue right	blue	right	0
17/01/2021	cockatoo	Olympia	female	1	12	8	118	light	blue left	light blue left	red	right	1
17/01/2021	cockatoo	Olympia	female	1	12	9	119	light	blue right	light blue right	blue	right	0
17/01/2021	cockatoo	Olympia	female	1	12	10	120	heavy	blue right	heavy blue right	blue	right	1
20/01/2021	cockatoo	Olympia	female	1	13	1	121	light	blue right	light blue right	blue	right	0
20/01/2021	cockatoo	Olympia	female	1	13	2	122	light	blue left	light blue left	red	right	1
20/01/2021	cockatoo	Olympia	female	1	13	3	123	light	blue left	light blue left	red	right	1
20/01/2021	cockatoo	Olympia	female	1	13	4	124	heavy	blue left	heavy blue left	red	right	0
20/01/2021	cockatoo	Olympia	female	1	13	5	125	heavy	blue right	heavy blue right	blue	right	1
20/01/2021	cockatoo	Olympia	female	1	13	6	126	light	blue left	light blue left	blue	left	0
20/01/2021	cockatoo	Olympia	female	1	13	7	127	light	blue left	light blue left	blue	left	0
20/01/2021	cockatoo	Olympia	female	1	13	8	128	heavy	blue right	heavy blue right	blue	right	1
20/01/2021	cockatoo	Olympia	female	1	13	9	129	light	blue left	light blue left	blue	left	0
20/01/2021	cockatoo	Olympia	female	1	13	10	130	heavy	blue left	heavy blue left	red	right	0
23/01/2021	cockatoo	Olympia	female	1	14	1	131	light	blue left	light blue left	red	right	1
23/01/2021	cockatoo	Olympia	female	1	14	2	132	heavy	blue right	heavy blue right	blue	right	1
23/01/2021	cockatoo	Olympia	female	1	14	3	133	light	blue right	light blue right	blue	right	0
23/01/2021	cockatoo	Olympia	female	1	14	4	134	heavy	blue right	heavy blue right	blue	right	1
23/01/2021	cockatoo	Olympia	female	1	14	5	135	heavy	blue left	heavy blue left	red	right	0
23/01/2021	cockatoo	Olympia	female	1	14	6	136	heavy	blue left	heavy blue left	red	right	0
23/01/2021	cockatoo	Olympia	female	1	14	7	137	light	blue left	light blue left	blue	left	0
23/01/2021	cockatoo	Olympia	female	1	14	8	138	heavy	blue right	heavy blue right	blue	right	1
23/01/2021	cockatoo	Olympia	female	1	14	9	139	heavy	blue left	heavy blue left	red	left	0
23/01/2021	cockatoo	Olympia	female	1	14	10	140	heavy	blue right	heavy blue right	blue	right	1
29/01/2021	cockatoo	Olympia	female	1	15	1	141	light	blue right	light blue right	blue	right	0
29/01/2021	cockatoo	Olympia	female	1	15	2	142	heavy	blue left	heavy blue left	red	right	0
29/01/2021	cockatoo	Olympia	female	1	15	3	143	heavy	blue left	heavy blue left	red	right	0
29/01/2021	cockatoo	Olympia	female	1	15	4	144	heavy	blue right	heavy blue right	blue	right	1
29/01/2021	cockatoo	Olympia	female	1	15	5	145	light	blue left	light blue left	red	right	1
29/01/2021	cockatoo	Olympia	female	1	15	6	146	heavy	blue left	heavy blue left	red	right	0
29/01/2021	cockatoo	Olympia	female	1	15	7	147	heavy	blue right	heavy blue right	blue	right	1
29/01/2021	cockatoo	Olympia	female	1	15	8	148	light	blue right	light blue right	blue	right	0
29/01/2021	cockatoo	Olympia	female	1	15	9	149	heavy	blue right	heavy blue right	blue	right	1
29/01/2021	cockatoo	Olympia	female	1	15	10	150	light	blue left	light blue left	red	right	1
08/02/2021	cockatoo	Olympia	female	1	16	1	151	heavy	blue left	heavy blue left	red	right	0
08/02/2021	cockatoo	Olympia	female	1	16	2	152	light	blue left	light blue left	red	right	1
08/02/2021	cockatoo	Olympia	female	1	16	3	153	light	blue right	light blue right	blue	right	0
08/02/2021	cockatoo	Olympia	female	1	16	4	154	heavy	blue right	heavy blue right	blue	right	1
08/02/2021	cockatoo	Olympia	female	1	16	5	155	heavy	blue right	heavy blue right	blue	right	1
08/02/2021	cockatoo	Olympia	female	1	16	6	156	light	blue left	light blue left	red	right	1
08/02/2021	cockatoo	Olympia	female	1	16	7	157	heavy	blue left	heavy blue left	red	right	0
08/02/2021	cockatoo	Olympia	female	1	16	8	158	light	blue right	light blue right	blue	right	0
08/02/2021	cockatoo	Olympia	female	1	16	9	159	heavy	blue left	heavy blue left	red	right	0
12/02/2021	cockatoo	Olympia	female	1	16	10	160	light	blue right	light blue right	blue	right	0
12/02/2021	cockatoo	Olympia	female	1	17	1	161	heavy	blue right	heavy blue right	blue	right	1
12/02/2021	cockatoo	Olympia	female	1	17	2	162	heavy	blue left	heavy blue left	red	right	0
12/02/2021	cockatoo	Olympia	female	1	17	3	163	heavy	blue right	heavy blue right	blue	right	1
12/02/2021	cockatoo	Olympia	female	1	17	4	164	light	blue left	light blue left	red	right	1
12/02/2021	cockatoo	Olympia	female	1	17	5	165	light	blue right	light blue right	blue	right	0
12/02/2021	cockatoo	Olympia	female	1	17	6	166	heavy	blue left	heavy blue left	red	right	0
12/02/2021	cockatoo	Olympia	female	1	17	7	167	heavy	blue left	heavy blue left	red	right	0
12/02/2021	cockatoo	Olympia	female	1	17	8	168	heavy	blue left	heavy blue left	red	right	0
12/02/2021	cockatoo	Olympia	female	1	17	9	169	light	blue right	light blue right	blue	right	0
12/02/2021	cockatoo	Olympia	female	1	17	10	170	heavy	blue right	heavy blue right	blue	right	1
15/02/2021	cockatoo	Olympia	female	1	18	1	171	heavy	blue left	heavy blue left	red	right	0
15/02/2021	cockatoo	Olympia	female	1	18	2	172	heavy	blue left	heavy blue left	red	right	0
15/02/2021	cockatoo	Olympia	female	1	18	3	173	heavy	blue right	heavy blue right	blue	right	1
15/02/2021	cockatoo	Olympia	female	1	18	4	174	light	blue left	light blue left	red	right	1
15/02/2021	cockatoo	Olympia	female	1	18	5	175	heavy	blue right	heavy blue right	blue	right	1
15/02/2021	cockatoo	Olympia	female	1	18	6	176	heavy	blue right	heavy blue right	blue	right	1
15/02/2021	cockatoo	Olympia	female	1	18	7	177	heavy	blue right	heavy blue right	blue	right	1
15/02/2021	cockatoo	Olympia	female	1	18	8	178	light	blue left	light blue left	red	right	1
15/02/2021	cockatoo	Olympia	female	1	18	9	179	light	blue right	light blue right	blue	right	0
15/02/2021	cockatoo	Olympia	female	1	18	10	180	heavy	blue left	heavy blue left	red	right	0
17/02/2021	cockatoo	Olympia	female	1	19	1	181	light	blue right	light blue right	blue	right	0
17/02/2021	cockatoo	Olympia	female	1	19	2	182	light	blue right	light blue right	blue	right	0
17/02/2021	cockatoo	Olympia	female	1	19	3	183	light	blue left	light blue left	red	right	1
17/02/2021	cockatoo	Olympia	female	1	19	4	184	heavy	blue left	heavy blue left	red	right	0
17/02/2021	cockatoo	Olympia	female	1	19	5	185	light	blue right	light blue right	blue	right	0
17/02/2021	cockatoo	Olympia	female	1	19	6	186	light	blue left	light blue left	red	right	1
17/02/2021	cockatoo	Olympia	female	1	19	7	187	light	blue left	light blue left	red	right	1
17/02/2021	cockatoo	Olympia	female	1	19	8	188	heavy	blue right	heavy blue right	blue	right	1
17/02/2021	cockatoo	Olympia	female	1	19	9	189	heavy	blue right	heavy blue right	blue	right	1
17/02/2021	cockatoo	Olympia	female	1	19	10	190	light	blue right	light blue right	blue	right	0
19/02/2021	cockatoo	Olympia	female	1	20	1	191	light	blue right	light blue right	blue	right	0
19/02/2021	cockatoo	Olympia	female	1	20	2	192	light	blue left	light blue left	red	right	1
19/02/2021	cockatoo	Olympia	female	1	20	3	193	heavy	blue right	heavy blue right	blue	right	1
19/02/2021	cockatoo	Olympia	female	1	20	4	194	light	blue left	light blue left	red	right	1
19/02/2021	cockatoo	Olympia	female	1	20	5	195	heavy	blue right	heavy blue right	blue	right	1
19/02/2021	cockatoo	Olympia	female	1	20	6	196	light	blue left	light blue left	red	right	1
19/02/2021	cockatoo	Olympia	female	1	20	7	197	heavy	blue left	heavy blue left	red	right	0
19/02/2021	cockatoo	Olympia	female	1	20	8	198	light	blue right	light blue right	blue	right	0
19/02/2021	cockatoo	Olympia	female	1	20	9	199	heavy	blue right	heavy blue right	blue	right	1
19/02/2021	cockatoo	Olympia	female	1	20	10	200	heavy	blue left	heavy blue left	red	right	0
22/11/2020	cockatoo	Jane	female	1	1	1	1	light	blue left	light blue left	blue	left	0
22/11/2020	cockatoo	Jane	female	1	1	2	2	light	blue left	light blue left	blue	left	0
22/11/2020	cockatoo	Jane	female	1	1	3	3	heavy	blue right	heavy blue right	red	left	0
22/11/2020	cockatoo	Jane	female	1	1	4	4	light	blue left	light blue left	blue	left	0
22/11/2020	cockatoo	Jane	female	1	1	5	5	light	blue left	light blue left	red	right	1
22/11/2020	cockatoo	Jane	female	1	1	6	6	heavy	blue right	heavy blue right	red	left	0
22/11/2020	cockatoo	Jane	female	1	1	7	7	heavy	blue left	heavy blue left	blue	left	1
22/11/2020	cockatoo	Jane	female	1	1	8	8	heavy	blue left	heavy blue left	blue	left	1
22/11/2020	cockatoo	Jane	female	1	1	9	9	light	blue left	light blue left	blue	left	0
22/11/2020	cockatoo	Jane	female	1	1	10	10	light	blue right	light blue right	red	left	1
27/11/2020	cockatoo	Jane	female	1	2	1	11	light	blue right	light blue right	red	left	1
27/11/2020	cockatoo	Jane	female	1	2	2	12	heavy	blue right	heavy blue right	blue	right	1
27/11/2020	cockatoo	Jane	female	1	2	3	13	light	blue right	light blue right	red	left	1
27/11/2020	cockatoo	Jane	female	1	2	4	14	light	blue left	light blue left	blue	left	0
27/11/2020	cockatoo	Jane	female	1	2	5	15	light	blue right	light blue right	red	left	1
27/11/2020	cockatoo	Jane	female	1	2	6	16	heavy	blue right	heavy blue right	red	left	0
27/11/2020	cockatoo	Jane	female	1	2	7	17	heavy	blue right	heavy blue right	red	left	0
27/11/2020	cockatoo	Jane	female	1	2	8	18	light	blue left	light blue left	blue	right	0
27/11/2020	cockatoo	Jane	female	1	2	9	19	light	blue right	light blue right	red	left	1
27/11/2020	cockatoo	Jane	female	1	2	10	20	heavy	blue right	heavy blue right	red	left	0
02/12/2020	cockatoo	Jane	female	1	3	1	21	heavy	blue left	heavy blue left	blue	left	1
02/12/2020	cockatoo	Jane	female	1	3	2	22	light	blue right	light blue right	red	left	0
02/12/2020	cockatoo	Jane	female	1	3	3	23	heavy	blue right	heavy blue right	red	left	1
02/12/2020	cockatoo	Jane	female	1	3	4	24	heavy	blue left	heavy blue left	blue	left	0
02/12/2020	cockatoo	Jane	female	1	3	5	25	heavy	blue right	heavy blue right	red	left	0
02/12/2020	cockatoo	Jane	female	1	3	6	26	light	blue left	light blue left	blue	left	0
02/12/2020	cockatoo	Jane	female	1	3	7	27	heavy	blue right	heavy blue right	red	left	0
02/12/2020	cockatoo	Jane	female	1	3	8	28	heavy	blue right	heavy blue right	red	left	0
02/12/2020	cockatoo	Jane	female	1	3	9	29	light	blue left	light blue left	blue	left	0
02/12/2020	cockatoo	Jane	female	1	3	10	30	light	blue right	light blue right	red	left	1
06/12/2020	cockatoo	Jane	female	1	4	1	31	light	blue right	light blue right	red	left	1
06/12/2020	cockatoo	Jane	female	1	4	2	32	light	blue right	light blue right	blue	right	1
06/12/2020	cockatoo	Jane	female	1	4	3	33	light	blue left	light blue left	blue	left	0
06/12/2020	cockatoo	Jane	female	1	4	4	34	heavy	blue right	heavy blue right	blue	right	0
06/12/2020	cockatoo	Jane	female	1	4	5	35	heavy	blue left	heavy blue left	red	right	1
06/12/2020	cockatoo	Jane	female	1	4	6	36	light	blue right	light blue right	red	left	0
06/12/2020	cockatoo	Jane	female	1	4	7	37	light	blue left	light blue left	red	right	0
06/12/2020	cockatoo	Jane	female	1	4	8	38	light	blue left	light blue left	blue	left	0
06/12/2020	cockatoo	Jane	female	1	4	9	39	heavy	blue right	heavy blue right	red	left	0
06/12/2020	cockatoo	Jane	female	1	4	10	40	light	blue left	light blue left	blue	left	0
09/12/2020	cockatoo	Jane	female	1	5	1	41	heavy	blue left	heavy blue left	blue	left	1
09/12/2020	cockatoo	Jane	female	1	5	2	42	heavy	blue left	heavy blue left	blue	left	1
09/12/2020	cockatoo	Jane	female	1	5	3	43	heavy	blue right	heavy blue right	red	left	0
09/12/2020	cockatoo	Jane	female	1	5	4	44	light	blue left	light blue left	blue	left	0
09/12/2020	cockatoo	Jane	female	1	5	5	45	light	blue left	light blue left	blue	left	0
09/12/2020	cockatoo	Jane	female	1	5	6	46	light	blue left	light blue left	blue	left	0
09/12/2020	cockatoo	Jane	female	1	5	7	47	heavy	blue right	heavy blue right	red	left	0
09/12/2020	cockatoo	Jane	female	1	5	8	48	light	blue left	light blue left	blue	left	0
09/12/2020	cockatoo	Jane	female	1	5	9	49	heavy	blue left	heavy blue left	blue	left	1
09/12/2020	cockatoo	Jane	female	1	5	10	50	light	blue left	light blue left	blue	left	0
13/12/2020	cockatoo	Jane	female	1	6	1	51	light	blue left	light blue left	blue	left	0
13/12/2020	cockatoo	Jane	female	1	6	2	52	heavy	blue left	heavy blue left	blue	left	1
13/12/2020	cockatoo	Jane	female	1	6	3	53	heavy	blue left	heavy blue left	blue	left	1
13/12/2020	cockatoo	Jane	female	1	6	4	54	heavy	blue right	heavy blue right	red	left	0
13/12/2020	cockatoo	Jane	female	1	6	5	55	light	blue left	light blue left	blue	left	0
13/12/2020	cockatoo	Jane	female	1	6	6	56	light	blue right	light blue right	red	left	1
13/12/2020	cockatoo	Jane	female	1	6	7	57	light	blue left	light blue left	blue	left	0
13/12/2020	cockatoo	Jane	female	1	6	8	58	heavy	blue left	heavy blue left	blue	left	1
13/12/2020	cockatoo	Jane	female	1	6	9	59	light	blue right	light blue right	red	left	1
13/12/2020	cockatoo	Jane	female	1	6	10	60	light	blue left	light blue left	blue	left	0
18/12/2020	cockatoo	Jane	female	1	7	1	61	heavy	blue left	heavy blue left	blue	left	1
18/12/2020	cockatoo	Jane	female	1	7	2	62	heavy	blue left	heavy blue left	blue	left	1
18/12/2020	cockatoo	Jane	female	1	7	3	63	light	blue left	light blue left	blue	left	0
18/12/2020	cockatoo	Jane	female	1	7	4	64	light	blue right	light blue right	red	left	1
18/12/2020	cockatoo	Jane	female	1	7	5	65	light	blue left	light blue left	blue	left	0
18/12/2020	cockatoo	Jane	female	1	7	6	66	heavy	blue right	heavy blue right	red	left	0
18/12/2020	cockatoo	Jane	female	1	7	7	67	heavy	blue right	heavy blue right	red	left	0
18/12/2020	cockatoo	Jane	female	1	7	8	68	light	blue right	light blue right	red	left	1
18/12/2020	cockatoo	Jane	female	1	7	9	69	heavy	blue left	heavy blue left	blue	left	1
18/12/2020	cockatoo	Jane	female	1	7	10	70	light	blue left	light blue left	blue	left	0
27/12/2020	cockatoo	Jane	female	1	8	1	71	heavy	blue right	heavy blue right	red	left	0
27/12/2020	cockatoo	Jane	female	1	8	2	72	heavy	blue right	heavy blue right	blue	right	1
27/12/2020	cockatoo	Jane	female	1	8	3	73	heavy	blue left	heavy blue left	blue	left	1
27/12/2020	cockatoo	Jane	female	1	8	4	74	light	blue right	light blue right	red	left	1
27/12/2020	cockatoo	Jane	female	1	8	5	75	light	blue left	light blue left	blue	left	0
27/12/2020	cockatoo	Jane	female	1	8	6	76	heavy	blue right	heavy blue right	red	left	0
27/12/2020	cockatoo	Jane	female	1	8	7	77	heavy	blue left	heavy blue left	blue	left	1
27/12/2020	cockatoo	Jane	female	1	8	8	78	heavy	blue left	heavy blue left	blue	left	1
27/12/2020	cockatoo	Jane	female	1	8	9	79	light	blue right	light blue right	blue	right	0
27/12/2020	cockatoo	Jane	female	1	8	10	80	heavy	blue left	heavy blue left	red	right	0
30/12/2020	cockatoo	Jane	female	1	9	1	81	heavy	blue left	heavy blue left	red	right	0
30/12/2020	cockatoo	Jane	female	1	9	2	82	light	blue right	light blue right	blue	right	0
30/12/2020	cockatoo	Jane	female	1	9	3	83	heavy	blue right	heavy blue right	blue	right	1
30/12/2020	cockatoo	Jane	female	1	9	4	84	heavy	blue left	heavy blue left	red	right	0
30/12/2020	cockatoo	Jane	female	1	9	5	85	light	blue right	light blue right	red	left	1
30/12/2020	cockatoo	Jane	female	1	9	6	86	heavy	blue right	heavy blue right	red	left	0
30/12/2020	cockatoo	Jane	female	1	9	7	87	light	blue left	light blue left	blue	left	0
30/12/2020	cockatoo	Jane	female	1	9	8	88	light	blue left	light blue left	red	right	1
30/12/2020	cockatoo	Jane	female	1	9	9	89	light	blue left	light blue left	blue	left	0
30/12/2020	cockatoo	Jane	female	1	9	10	90	heavy	blue right	heavy blue right	blue	right	1
06/01/2021	cockatoo	Jane	female	1	10	1	91	light	blue right	light blue right	blue	right	0
06/01/2021	cockatoo	Jane	female	1	10	2	92	light	blue right	light blue right	blue	right	0
06/01/2021	cockatoo	Jane	female	1	10	3	93	heavy	blue left	heavy blue left	red	right	0
06/01/2021	cockatoo	Jane	female	1	10	4	94	light	blue left	light blue left	red	right	1
06/01/2021	cockatoo	Jane	female	1	10	5	95	heavy	blue right	heavy blue right	blue	right	1
06/01/2021	cockatoo	Jane	female	1	10	6	96	light	blue left	light blue left	red	right	1
06/01/2021	cockatoo	Jane	female	1	10	7	97	heavy	blue left	heavy blue left	red	right	0
06/01/2021	cockatoo	Jane	female	1	10	8	98	heavy	blue right	heavy blue right	red	left	0
06/01/2021	cockatoo	Jane	female	1	10	9	99	heavy	blue right	heavy blue right	blue	right	1
06/01/2021	cockatoo	Jane	female	1	10	10	100	light	blue left	light blue left	red	right	1
16/01/2021	cockatoo	Jane	female	1	11	1	101	heavy	blue left	heavy blue left	red	right	0
16/01/2021	cockatoo	Jane	female	1	11	2	102	light	blue right	light blue right	blue	right	0
16/01/2021	cockatoo	Jane	female	1	11	3	103	light	blue right	light blue right	red	left	1
16/01/2021	cockatoo	Jane	female	1	11	4	104	heavy	blue right	heavy blue right	red	left	0
16/01/2021	cockatoo	Jane	female	1	11	5	105	heavy	blue left	heavy blue left	blue	left	1
16/01/2021	cockatoo	Jane	female	1	11	6	106	light	blue right	light blue right	blue	right	0
16/01/2021	cockatoo	Jane	female	1	11	7	107	heavy	blue left	heavy blue left	blue	left	1
16/01/2021	cockatoo	Jane	female	1	11	8	108	heavy	blue right	heavy blue right	red	left	0
16/01/2021	cockatoo	Jane	female	1	11	9	109	light	blue left	light blue left	red	right	1
16/01/2021	cockatoo	Jane	female	1	11	10	110	light	blue left	light blue left	blue	left	0
17/01/2021	cockatoo	Jane	female	1	12	1	111	heavy	blue left	heavy blue left	red	right	0
17/01/2021	cockatoo	Jane	female	1	12	2	112	heavy	blue left	heavy blue left	red	right	0
17/01/2021	cockatoo	Jane	female	1	12	3	113	heavy	blue right	heavy blue right	blue	right	1
17/01/2021	cockatoo	Jane	female	1	12	4	114	light	blue right	light blue right	blue	right	0
17/01/2021	cockatoo	Jane	female	1	12	5	115	heavy	blue left	heavy blue left	red	right	0
17/01/2021	cockatoo	Jane	female	1	12	6	116	heavy	blue right	heavy blue right	blue	right	1
17/01/2021	cockatoo	Jane	female	1	12	7	117	light	blue right	light blue right	blue	right	0
17/01/2021	cockatoo	Jane	female	1	12	8	118	heavy	blue left	heavy blue left	blue	left	1
17/01/2021	cockatoo	Jane	female	1	12	9	119	light	blue right	light blue right	blue	right	0
17/01/2021	cockatoo	Jane	female	1	12	10	120	heavy	blue left	heavy blue left	red	right	0
20/01/2021	cockatoo	Jane	female	1	13	1	121	heavy	blue right	heavy blue right	blue	right	1
20/01/2021	cockatoo	Jane	female	1	13	2	122	heavy	blue right	heavy blue right	blue	right	1
20/01/2021	cockatoo	Jane	female	1	13	3	123	light	blue right	light blue right	blue	right	0
20/01/2021	cockatoo	Jane	female	1	13	4	124	light	blue right	light blue right	blue	right	0
20/01/2021	cockatoo	Jane	female	1	13	5	125	heavy	blue left	heavy blue left	red	right	0
20/01/2021	cockatoo	Jane	female	1	13	6	126	heavy	blue left	heavy blue left	red	right	0
20/01/2021	cockatoo	Jane	female	1	13	7	127	heavy	blue right	heavy blue right	blue	right	1
20/01/2021	cockatoo	Jane	female	1	13	8	128	light	blue right	light blue right	blue	right	0
20/01/2021	cockatoo	Jane	female	1	13	9	129	light	blue left	light blue left	red	right	1
20/01/2021	cockatoo	Jane	female	1	13	10	130	heavy	blue right	heavy blue right	blue	right	1
23/01/2021	cockatoo	Jane	female	1	14	1	131	light	blue right	light blue right	blue	right	0
23/01/2021	cockatoo	Jane	female	1	14	2	132	light	blue left	light blue left	red	right	1
23/01/2021	cockatoo	Jane	female	1	14	3	133	heavy	blue left	heavy blue left	red	right	0
23/01/2021	cockatoo	Jane	female	1	14	4	134	light	blue right	light blue right	blue	right	0
23/01/2021	cockatoo	Jane	female	1	14	5	135	heavy	blue right	heavy blue right	blue	right	1
23/01/2021	cockatoo	Jane	female	1	14	6	136	light	blue right	light blue right	blue	right	0
23/01/2021	cockatoo	Jane	female	1	14	7	137	light	blue left	light blue left	red	right	1
23/01/2021	cockatoo	Jane	female	1	14	8	138	heavy	blue left	heavy blue left	red	right	0
23/01/2021	cockatoo	Jane	female	1	14	9	139	light	blue right	light blue right	blue	right	0
23/01/2021	cockatoo	Jane	female	1	14	10	140	light	blue right	light blue right	blue	right	0
29/01/2021	cockatoo	Jane	female	1	15	1	141	heavy	blue left	heavy blue left	red	right	0
29/01/2021	cockatoo	Jane	female	1	15	2	142	heavy	blue left	heavy blue left	blue	left	1
29/01/2021	cockatoo	Jane	female	1	15	3	143	light	blue left	light blue left	red	right	1
29/01/2021	cockatoo	Jane	female	1	15	4	144	heavy	blue right	heavy blue right	blue	right	1
29/01/2021	cockatoo	Jane	female	1	15	5	145	heavy	blue left	heavy blue left	blue	left	1
29/01/2021	cockatoo	Jane	female	1	15	6	146	light	blue right	light blue right	blue	right	0
29/01/2021	cockatoo	Jane	female	1	15	7	147	light	blue right	light blue right	blue	right	0
29/01/2021	cockatoo	Jane	female	1	15	8	148	heavy	blue right	heavy blue right	blue	right	1
29/01/2021	cockatoo	Jane	female	1	15	9	149	heavy	blue left	heavy blue left	blue	left	1
29/01/2021	cockatoo	Jane	female	1	15	10	150	light	blue right	light blue right	red	left	1
08/02/2021	cockatoo	Jane	female	1	16	1	151	light	blue right	light blue right	blue	right	0
08/02/2021	cockatoo	Jane	female	1	16	2	152	heavy	blue left	heavy blue left	red	right	0
08/02/2021	cockatoo	Jane	female	1	16	3	153	heavy	blue right	heavy blue right	blue	right	1
08/02/2021	cockatoo	Jane	female	1	16	4	154	light	blue left	light blue left	red	right	1
08/02/2021	cockatoo	Jane	female	1	16	5	155	heavy	blue left	heavy blue left	red	right	0
08/02/2021	cockatoo	Jane	female	1	16	6	156	heavy	blue right	heavy blue right	blue	right	1
08/02/2021	cockatoo	Jane	female	1	16	7	157	heavy	blue right	heavy blue right	blue	right	1
08/02/2021	cockatoo	Jane	female	1	16	8	158	light	blue left	light blue left	red	right	1
08/02/2021	cockatoo	Jane	female	1	16	9	159	heavy	blue right	heavy blue right	blue	right	1
08/02/2021	cockatoo	Jane	female	1	16	10	160	heavy	blue left	heavy blue left	blue	left	1
12/02/2021	cockatoo	Jane	female	1	17	1	161	light	blue right	light blue right	red	left	1
12/02/2021	cockatoo	Jane	female	1	17	2	162	heavy	blue left	heavy blue left	blue	left	1
12/02/2021	cockatoo	Jane	female	1	17	3	163	light	blue left	light blue left	blue	left	0
12/02/2021	cockatoo	Jane	female	1	17	4	164	light	blue left	light blue left	blue	left	0
12/02/2021	cockatoo	Jane	female	1	17	5	165	heavy	blue right	heavy blue right	blue	right	1
12/02/2021	cockatoo	Jane	female	1	17	6	166	heavy	blue left	heavy blue left	blue	left	1
12/02/2021	cockatoo	Jane	female	1	17	7	167	light	blue right	light blue right	red	left	1
12/02/2021	cockatoo	Jane	female	1	17	8	168	heavy	blue left	heavy blue left	red	right	0
12/02/2021	cockatoo	Jane	female	1	17	9	169	heavy	blue right	heavy blue right	blue	right	1
12/02/2021	cockatoo	Jane	female	1	17	10	170	light	blue left	light blue left	blue	left	0
15/02/2021	cockatoo	Jane	female	1	18	1	171	heavy	blue left	heavy blue left	red	right	0
15/02/2021	cockatoo	Jane	female	1	18	2	172	light	blue right	light blue right	red	left	1
15/02/2021	cockatoo	Jane	female	1	18	3	173	light	blue right	light blue right	red	left	1
15/02/2021	cockatoo	Jane	female	1	18	4	174	light	blue left	light blue left	blue	left	0
15/02/2021	cockatoo	Jane	female	1	18	5	175	heavy	blue right	heavy blue right	blue	right	1
15/02/2021	cockatoo	Jane	female	1	18	6	176	heavy	blue left	heavy blue left	red	right	0
15/02/2021	cockatoo	Jane	female	1	18	7	177	light	blue right	light blue right	blue	right	0
15/02/2021	cockatoo	Jane	female	1	18	8	178	light	blue right	light blue right	red	left	1
15/02/2021	cockatoo	Jane	female	1	18	9	179	heavy	blue left	heavy blue left	red	right	0
15/02/2021	cockatoo	Jane	female	1	18	10	180	light	blue left	light blue left	red	right	1
17/02/2021	cockatoo	Jane	female	1	19	1	181	heavy	blue left	heavy blue left	red	right	0
17/02/2021	cockatoo	Jane	female	1	19	2	182	light	blue right	light blue right	red	left	1
17/02/2021	cockatoo	Jane	female	1	19	3	183	light	blue right	light blue right	red	left	1
17/02/2021	cockatoo	Jane	female	1	19	4	184	light	blue right	light blue right	red	left	1
17/02/2021	cockatoo	Jane	female	1	19	5	185	heavy	blue left	heavy blue left	blue	left	1
17/02/2021	cockatoo	Jane	female	1	19	6	186	light	blue right	light blue right	red	left	1
17/02/2021	cockatoo	Jane	female	1	19	7	187	light	blue left	light blue left	blue	left	0
17/02/2021	cockatoo	Jane	female	1	19	8	188	light	blue left	light blue left	blue	left	0
17/02/2021	cockatoo	Jane	female	1	19	9	189	heavy	blue right	heavy blue right	red	left	0
17/02/2021	cockatoo	Jane	female	1	19	10	190	heavy	blue right	heavy blue right	red	left	0
19/02/2021	cockatoo	Jane	female	1	20	1	191	heavy	blue right	heavy blue right	red	left	0
19/02/2021	cockatoo	Jane	female	1	20	2	192	light	blue left	light blue left	blue	left	0
19/02/2021	cockatoo	Jane	female	1	20	3	193	heavy	blue left	heavy blue left	blue	left	1
19/02/2021	cockatoo	Jane	female	1	20	4	194	heavy	blue right	heavy blue right	red	left	0
19/02/2021	cockatoo	Jane	female	1	20	5	195	light	blue right	light blue right	red	left	1
19/02/2021	cockatoo	Jane	female	1	20	6	196	light	blue left	light blue left	blue	left	0
19/02/2021	cockatoo	Jane	female	1	20	7	197	light	blue left	light blue left	blue	left	0
19/02/2021	cockatoo	Jane	female	1	20	8	198	heavy	blue right	heavy blue right	red	left	0
19/02/2021	cockatoo	Jane	female	1	20	9	199	heavy	blue right	heavy blue right	red	left	0
19/02/2021	cockatoo	Jane	female	1	20	10	200	light	blue left	light blue left	blue	left	0
22/11/2020	cockatoo	Kiwi	male	1	1	1	1	heavy	blue left	heavy blue left	red	right	0
22/11/2020	cockatoo	Kiwi	male	1	1	2	2	heavy	blue right	heavy blue right	blue	right	1
22/11/2020	cockatoo	Kiwi	male	1	1	3	3	heavy	blue left	heavy blue left	red	right	0
22/11/2020	cockatoo	Kiwi	male	1	1	4	4	light	blue left	light blue left	red	right	1
22/11/2020	cockatoo	Kiwi	male	1	1	5	5	light	blue left	light blue left	red	right	1
22/11/2020	cockatoo	Kiwi	male	1	1	6	6	heavy	blue right	heavy blue right	blue	right	1
22/11/2020	cockatoo	Kiwi	male	1	1	7	7	light	blue right	light blue right	blue	right	0
22/11/2020	cockatoo	Kiwi	male	1	1	8	8	light	blue right	light blue right	blue	right	0
22/11/2020	cockatoo	Kiwi	male	1	1	9	9	heavy	blue left	heavy blue left	red	right	0
22/11/2020	cockatoo	Kiwi	male	1	1	10	10	heavy	blue right	heavy blue right	blue	right	1
27/11/2020	cockatoo	Kiwi	male	1	2	1	11	light	blue right	light blue right	blue	right	0
27/11/2020	cockatoo	Kiwi	male	1	2	2	12	heavy	blue left	heavy blue left	red	right	0
27/11/2020	cockatoo	Kiwi	male	1	2	3	13	heavy	blue left	heavy blue left	red	right	0
27/11/2020	cockatoo	Kiwi	male	1	2	4	14	heavy	blue left	heavy blue left	red	right	0
27/11/2020	cockatoo	Kiwi	male	1	2	5	15	light	blue right	light blue right	blue	right	0
27/11/2020	cockatoo	Kiwi	male	1	2	6	16	light	blue right	light blue right	blue	right	0
27/11/2020	cockatoo	Kiwi	male	1	2	7	17	heavy	blue left	heavy blue left	blue	left	1
27/11/2020	cockatoo	Kiwi	male	1	2	8	18	light	blue right	light blue right	red	left	1
27/11/2020	cockatoo	Kiwi	male	1	2	9	19	heavy	blue right	heavy blue right	red	left	0
27/11/2020	cockatoo	Kiwi	male	1	2	10	20	light	blue left	light blue left	blue	left	0
02/12/2020	cockatoo	Kiwi	male	1	3	1	21	light	blue left	light blue left	blue	left	0
02/12/2020	cockatoo	Kiwi	male	1	3	2	22	light	blue right	light blue right	blue	right	0
02/12/2020	cockatoo	Kiwi	male	1	3	3	23	light	blue left	light blue left	blue	left	0
02/12/2020	cockatoo	Kiwi	male	1	3	4	24	heavy	blue left	heavy blue left	red	right	1
02/12/2020	cockatoo	Kiwi	male	1	3	5	25	heavy	blue right	heavy blue right	blue	right	0
02/12/2020	cockatoo	Kiwi	male	1	3	6	26	heavy	blue left	heavy blue left	blue	left	1
02/12/2020	cockatoo	Kiwi	male	1	3	7	27	light	blue right	light blue right	blue	right	0
02/12/2020	cockatoo	Kiwi	male	1	3	8	28	light	blue left	light blue left	blue	left	0
02/12/2020	cockatoo	Kiwi	male	1	3	9	29	heavy	blue right	heavy blue right	red	left	0
02/12/2020	cockatoo	Kiwi	male	1	3	10	30	heavy	blue left	heavy blue left	blue	left	1
06/12/2020	cockatoo	Kiwi	male	1	4	1	31	light	blue left	light blue left	blue	left	0
06/12/2020	cockatoo	Kiwi	male	1	4	2	32	light	blue right	light blue right	blue	right	0
06/12/2020	cockatoo	Kiwi	male	1	4	3	33	heavy	blue right	heavy blue right	blue	right	1
06/12/2020	cockatoo	Kiwi	male	1	4	4	34	light	blue right	light blue right	red	left	1
06/12/2020	cockatoo	Kiwi	male	1	4	5	35	light	blue left	light blue left	blue	left	0
06/12/2020	cockatoo	Kiwi	male	1	4	6	36	heavy	blue right	heavy blue right	blue	right	1
06/12/2020	cockatoo	Kiwi	male	1	4	7	37	light	blue right	light blue right	red	left	1
06/12/2020	cockatoo	Kiwi	male	1	4	8	38	heavy	blue right	heavy blue right	blue	right	1
06/12/2020	cockatoo	Kiwi	male	1	4	9	39	heavy	blue left	heavy blue left	red	right	0
06/12/2020	cockatoo	Kiwi	male	1	4	10	40	heavy	blue right	heavy blue right	blue	right	1
09/12/2020	cockatoo	Kiwi	male	1	5	1	41	light	blue left	light blue left	blue	left	0
09/12/2020	cockatoo	Kiwi	male	1	5	2	42	heavy	blue right	heavy blue right	blue	right	1
09/12/2020	cockatoo	Kiwi	male	1	5	3	43	light	blue left	light blue left	blue	left	1
09/12/2020	cockatoo	Kiwi	male	1	5	4	44	light	blue right	light blue right	red	left	0
09/12/2020	cockatoo	Kiwi	male	1	5	5	45	heavy	blue right	heavy blue right	blue	right	1
09/12/2020	cockatoo	Kiwi	male	1	5	6	46	light	blue right	light blue right	blue	right	0
09/12/2020	cockatoo	Kiwi	male	1	5	7	47	light	blue left	light blue left	red	right	1
09/12/2020	cockatoo	Kiwi	male	1	5	8	48	heavy	blue right	heavy blue right	blue	right	1
09/12/2020	cockatoo	Kiwi	male	1	5	9	49	heavy	blue right	heavy blue right	red	left	1
09/12/2020	cockatoo	Kiwi	male	1	5	10	50	heavy	blue right	heavy blue right	blue	right	1
13/12/2020	cockatoo	Kiwi	male	1	6	1	51	heavy	blue right	heavy blue right	blue	right	1
13/12/2020	cockatoo	Kiwi	male	1	6	2	52	light	blue left	light blue left	blue	left	0
13/12/2020	cockatoo	Kiwi	male	1	6	3	53	light	blue left	light blue left	blue	left	0
13/12/2020	cockatoo	Kiwi	male	1	6	4	54	light	blue right	light blue right	blue	right	0
13/12/2020	cockatoo	Kiwi	male	1	6	5	55	heavy	blue left	heavy blue left	blue	left	1
13/12/2020	cockatoo	Kiwi	male	1	6	6	56	light	blue right	light blue right	blue	right	0
13/12/2020	cockatoo	Kiwi	male	1	6	7	57	heavy	blue left	heavy blue left	blue	left	1
13/12/2020	cockatoo	Kiwi	male	1	6	8	58	heavy	blue right	heavy blue right	blue	right	1
13/12/2020	cockatoo	Kiwi	male	1	6	9	59	heavy	blue left	heavy blue left	blue	left	1
13/12/2020	cockatoo	Kiwi	male	1	6	10	60	light	blue right	light blue right	blue	right	0
18/12/2020	cockatoo	Kiwi	male	1	7	1	61	light	blue left	light blue left	red	right	1
18/12/2020	cockatoo	Kiwi	male	1	7	2	62	heavy	blue right	heavy blue right	blue	right	1
18/12/2020	cockatoo	Kiwi	male	1	7	3	63	light	blue right	light blue right	blue	right	0
18/12/2020	cockatoo	Kiwi	male	1	7	4	64	heavy	blue left	heavy blue left	blue	left	1
18/12/2020	cockatoo	Kiwi	male	1	7	5	65	light	blue left	light blue left	blue	left	0
18/12/2020	cockatoo	Kiwi	male	1	7	6	66	heavy	blue right	heavy blue right	blue	right	1
18/12/2020	cockatoo	Kiwi	male	1	7	7	67	light	blue right	light blue right	blue	right	0
18/12/2020	cockatoo	Kiwi	male	1	7	8	68	light	blue left	light blue left	blue	left	0
18/12/2020	cockatoo	Kiwi	male	1	7	9	69	light	blue left	light blue left	blue	left	0
18/12/2020	cockatoo	Kiwi	male	1	7	10	70	heavy	blue right	heavy blue right	blue	right	1
27/12/2020	cockatoo	Kiwi	male	1	8	1	71	heavy	blue right	heavy blue right	blue	right	1
27/12/2020	cockatoo	Kiwi	male	1	8	2	72	heavy	blue left	heavy blue left	blue	left	1
27/12/2020	cockatoo	Kiwi	male	1	8	3	73	light	blue right	light blue right	blue	right	0
27/12/2020	cockatoo	Kiwi	male	1	8	4	74	heavy	blue left	heavy blue left	blue	left	1
27/12/2020	cockatoo	Kiwi	male	1	8	5	75	light	blue left	light blue left	blue	left	0
27/12/2020	cockatoo	Kiwi	male	1	8	6	76	heavy	blue right	heavy blue right	blue	right	1
27/12/2020	cockatoo	Kiwi	male	1	8	7	77	light	blue left	light blue left	blue	left	0
27/12/2020	cockatoo	Kiwi	male	1	8	8	78	heavy	blue left	heavy blue left	blue	left	1
27/12/2020	cockatoo	Kiwi	male	1	8	9	79	light	blue right	light blue right	blue	right	0
27/12/2020	cockatoo	Kiwi	male	1	8	10	80	heavy	blue left	heavy blue left	blue	left	1
30/12/2020	cockatoo	Kiwi	male	1	9	1	81	heavy	blue left	heavy blue left	blue	left	1
30/12/2020	cockatoo	Kiwi	male	1	9	2	82	light	blue right	light blue right	blue	right	0
30/12/2020	cockatoo	Kiwi	male	1	9	3	83	light	blue left	light blue left	blue	left	0
30/12/2020	cockatoo	Kiwi	male	1	9	4	84	light	blue left	light blue left	red	right	1
30/12/2020	cockatoo	Kiwi	male	1	9	5	85	heavy	blue left	heavy blue left	blue	left	1
30/12/2020	cockatoo	Kiwi	male	1	9	6	86	heavy	blue right	heavy blue right	red	left	0
30/12/2020	cockatoo	Kiwi	male	1	9	7	87	light	blue left	light blue left	red	right	1
30/12/2020	cockatoo	Kiwi	male	1	9	8	88	light	blue left	light blue left	red	right	1
30/12/2020	cockatoo	Kiwi	male	1	9	9	89	light	blue left	light blue left	blue	left	0
30/12/2020	cockatoo	Kiwi	male	1	9	10	90	heavy	blue right	heavy blue right	blue	right	1
06/01/2021	cockatoo	Kiwi	male	1	10	1	91	light	blue right	light blue right	blue	right	0
06/01/2021	cockatoo	Kiwi	male	1	10	2	92	heavy	blue right	heavy blue right	blue	right	1
06/01/2021	cockatoo	Kiwi	male	1	10	3	93	light	blue left	light blue left	red	right	1
06/01/2021	cockatoo	Kiwi	male	1	10	4	94	heavy	blue right	heavy blue right	blue	right	1
06/01/2021	cockatoo	Kiwi	male	1	10	5	95	heavy	blue right	heavy blue right	blue	right	1
06/01/2021	cockatoo	Kiwi	male	1	10	6	96	heavy	blue left	heavy blue left	blue	left	1
06/01/2021	cockatoo	Kiwi	male	1	10	7	97	light	blue left	light blue left	red	right	1
06/01/2021	cockatoo	Kiwi	male	1	10	8	98	light	blue left	light blue left	red	right	1
06/01/2021	cockatoo	Kiwi	male	1	10	9	99	light	blue right	light blue right	blue	right	0
06/01/2021	cockatoo	Kiwi	male	1	10	10	100	heavy	blue right	heavy blue right	blue	right	1
16/01/2021	cockatoo	Kiwi	male	1	11	1	101	light	blue left	light blue left	red	right	1
16/01/2021	cockatoo	Kiwi	male	1	11	2	102	heavy	blue left	heavy blue left	red	right	0
16/01/2021	cockatoo	Kiwi	male	1	11	3	103	heavy	blue right	heavy blue right	blue	right	1
16/01/2021	cockatoo	Kiwi	male	1	11	4	104	heavy	blue left	heavy blue left	red	right	0
16/01/2021	cockatoo	Kiwi	male	1	11	5	105	light	blue right	light blue right	blue	right	0
16/01/2021	cockatoo	Kiwi	male	1	11	6	106	heavy	blue right	heavy blue right	blue	right	1
16/01/2021	cockatoo	Kiwi	male	1	11	7	107	heavy	blue left	heavy blue left	red	right	0
16/01/2021	cockatoo	Kiwi	male	1	11	8	108	light	blue right	light blue right	blue	right	0
16/01/2021	cockatoo	Kiwi	male	1	11	9	109	light	blue right	light blue right	blue	right	0
16/01/2021	cockatoo	Kiwi	male	1	11	10	110	light	blue right	light blue right	blue	right	0
17/01/2021	cockatoo	Kiwi	male	1	12	1	111	light	blue left	light blue left	red	right	1
17/01/2021	cockatoo	Kiwi	male	1	12	2	112	heavy	blue right	heavy blue right	blue	right	1
17/01/2021	cockatoo	Kiwi	male	1	12	3	113	light	blue left	light blue left	red	right	1
17/01/2021	cockatoo	Kiwi	male	1	12	4	114	light	blue left	light blue left	red	right	1
17/01/2021	cockatoo	Kiwi	male	1	12	5	115	light	blue right	light blue right	red	right	1
17/01/2021	cockatoo	Kiwi	male	1	12	6	116	heavy	blue right	heavy blue right	blue	right	1
17/01/2021	cockatoo	Kiwi	male	1	12	7	117	heavy	blue left	heavy blue left	red	right	0
17/01/2021	cockatoo	Kiwi	male	1	12	8	118	light	blue right	light blue right	blue	right	0
17/01/2021	cockatoo	Kiwi	male	1	12	9	119	light	blue left	light blue left	red	right	1
17/01/2021	cockatoo	Kiwi	male	1	12	10	120	light	blue left	light blue left	red	left	1
20/01/2021	cockatoo	Kiwi	male	1	13	1	121	heavy	blue left	heavy blue left	blue	left	1
20/01/2021	cockatoo	Kiwi	male	1	13	2	122	heavy	blue left	heavy blue left	blue	left	1
20/01/2021	cockatoo	Kiwi	male	1	13	3	123	light	blue left	light blue left	red	right	1
20/01/2021	cockatoo	Kiwi	male	1	13	4	124	heavy	blue right	heavy blue right	blue	right	1
20/01/2021	cockatoo	Kiwi	male	1	13	5	125	heavy	blue left	heavy blue left	blue	left	1
20/01/2021	cockatoo	Kiwi	male	1	13	6	126	light	blue left	light blue left	red	right	1
20/01/2021	cockatoo	Kiwi	male	1	13	7	127	heavy	blue left	heavy blue left	red	left	0
20/01/2021	cockatoo	Kiwi	male	1	13	8	128	light	blue right	light blue right	blue	right	0
20/01/2021	cockatoo	Kiwi	male	1	13	9	129	heavy	blue left	heavy blue left	red	right	0
20/01/2021	cockatoo	Kiwi	male	1	13	10	130	light	blue left	light blue left	red	right	1
23/01/2021	cockatoo	Kiwi	male	1	14	1	131	heavy	blue right	heavy blue right	blue	right	1
23/01/2021	cockatoo	Kiwi	male	1	14	2	132	heavy	blue left	heavy blue left	red	right	0
23/01/2021	cockatoo	Kiwi	male	1	14	3	133	heavy	blue left	heavy blue left	red	right	0
23/01/2021	cockatoo	Kiwi	male	1	14	4	134	light	blue right	light blue right	blue	right	0
23/01/2021	cockatoo	Kiwi	male	1	14	5	135	heavy	blue left	heavy blue left	red	right	0
23/01/2021	cockatoo	Kiwi	male	1	14	6	136	light	blue right	light blue right	blue	right	0
23/01/2021	cockatoo	Kiwi	male	1	14	7	137	light	blue left	light blue left	red	right	1
23/01/2021	cockatoo	Kiwi	male	1	14	8	138	heavy	blue right	heavy blue right	blue	right	1
23/01/2021	cockatoo	Kiwi	male	1	14	9	139	light	blue right	light blue right	blue	right	0
23/01/2021	cockatoo	Kiwi	male	1	14	10	140	light	blue left	light blue left	red	right	1
29/01/2021	cockatoo	Kiwi	male	1	15	1	141	light	blue right	light blue right	blue	right	0
29/01/2021	cockatoo	Kiwi	male	1	15	2	142	heavy	blue left	heavy blue left	red	right	0
29/01/2021	cockatoo	Kiwi	male	1	15	3	143	heavy	blue right	heavy blue right	blue	right	1
29/01/2021	cockatoo	Kiwi	male	1	15	4	144	light	blue right	light blue right	blue	right	0
29/01/2021	cockatoo	Kiwi	male	1	15	5	145	heavy	blue right	heavy blue right	blue	right	1
29/01/2021	cockatoo	Kiwi	male	1	15	6	146	heavy	blue left	heavy blue left	blue	left	1
29/01/2021	cockatoo	Kiwi	male	1	15	7	147	heavy	blue left	heavy blue left	blue	left	1
29/01/2021	cockatoo	Kiwi	male	1	15	8	148	light	blue right	light blue right	blue	right	0
29/01/2021	cockatoo	Kiwi	male	1	15	9	149	light	blue right	light blue right	blue	right	0
29/01/2021	cockatoo	Kiwi	male	1	15	10	150	heavy	blue right	heavy blue right	blue	right	1
08/02/2021	cockatoo	Kiwi	male	1	16	1	151	light	blue left	light blue left	red	right	1
08/02/2021	cockatoo	Kiwi	male	1	16	2	152	light	blue right	light blue right	blue	right	0
08/02/2021	cockatoo	Kiwi	male	1	16	3	153	heavy	blue right	heavy blue right	blue	right	1
08/02/2021	cockatoo	Kiwi	male	1	16	4	154	heavy	blue left	heavy blue left	blue	left	1
08/02/2021	cockatoo	Kiwi	male	1	16	5	155	light	blue left	light blue left	red	right	1
08/02/2021	cockatoo	Kiwi	male	1	16	6	156	heavy	blue right	heavy blue right	blue	right	1
08/02/2021	cockatoo	Kiwi	male	1	16	7	157	heavy	blue left	heavy blue left	red	right	0
08/02/2021	cockatoo	Kiwi	male	1	16	8	158	light	blue left	light blue left	red	right	1
08/02/2021	cockatoo	Kiwi	male	1	16	9	159	heavy	blue right	heavy blue right	blue	right	1
08/02/2021	cockatoo	Kiwi	male	1	16	10	160	light	blue right	light blue right	blue	right	0
12/02/2021	cockatoo	Kiwi	male	1	17	1	161	heavy	blue left	heavy blue left	blue	left	1
12/02/2021	cockatoo	Kiwi	male	1	17	2	162	heavy	blue right	heavy blue right	blue	right	1
12/02/2021	cockatoo	Kiwi	male	1	17	3	163	heavy	blue right	heavy blue right	blue	right	1
12/02/2021	cockatoo	Kiwi	male	1	17	4	164	light	blue left	light blue left	red	right	1
12/02/2021	cockatoo	Kiwi	male	1	17	5	165	heavy	blue right	heavy blue right	blue	right	1
12/02/2021	cockatoo	Kiwi	male	1	17	6	166	heavy	blue right	heavy blue right	blue	right	1
12/02/2021	cockatoo	Kiwi	male	1	17	7	167	heavy	blue right	heavy blue right	blue	right	1
12/02/2021	cockatoo	Kiwi	male	1	17	8	168	light	blue left	light blue left	blue	left	0
12/02/2021	cockatoo	Kiwi	male	1	17	9	169	light	blue right	light blue right	blue	right	0
12/02/2021	cockatoo	Kiwi	male	1	17	10	170	heavy	blue right	heavy blue right	blue	right	1
15/02/2021	cockatoo	Kiwi	male	1	18	1	171	light	blue right	light blue right	blue	right	0
15/02/2021	cockatoo	Kiwi	male	1	18	2	172	light	blue right	light blue right	blue	right	0
15/02/2021	cockatoo	Kiwi	male	1	18	3	173	heavy	blue left	heavy blue left	blue	left	1
15/02/2021	cockatoo	Kiwi	male	1	18	4	174	heavy	blue left	heavy blue left	blue	left	1
15/02/2021	cockatoo	Kiwi	male	1	18	5	175	light	blue left	light blue left	red	right	1
15/02/2021	cockatoo	Kiwi	male	1	18	6	176	heavy	blue right	heavy blue right	red	left	0
15/02/2021	cockatoo	Kiwi	male	1	18	7	177	light	blue right	light blue right	blue	right	0
15/02/2021	cockatoo	Kiwi	male	1	18	8	178	light	blue left	light blue left	blue	left	0
15/02/2021	cockatoo	Kiwi	male	1	18	9	179	light	blue right	light blue right	blue	right	0
15/02/2021	cockatoo	Kiwi	male	1	18	10	180	heavy	blue left	heavy blue left	blue	left	1
17/02/2021	cockatoo	Kiwi	male	1	19	1	181	light	blue left	light blue left	red	right	1
17/02/2021	cockatoo	Kiwi	male	1	19	2	182	light	blue right	light blue right	red	left	1
17/02/2021	cockatoo	Kiwi	male	1	19	3	183	light	blue left	light blue left	red	right	1
17/02/2021	cockatoo	Kiwi	male	1	19	4	184	heavy	blue right	heavy blue right	blue	right	1
17/02/2021	cockatoo	Kiwi	male	1	19	5	185	light	blue right	light blue right	red	left	1
17/02/2021	cockatoo	Kiwi	male	1	19	6	186	light	blue right	light blue right	red	left	1
17/02/2021	cockatoo	Kiwi	male	1	19	7	187	heavy	blue left	heavy blue left	blue	left	1
17/02/2021	cockatoo	Kiwi	male	1	19	8	188	heavy	blue left	heavy blue left	blue	left	1
17/02/2021	cockatoo	Kiwi	male	1	19	9	189	light	blue left	light blue left	red	right	1
17/02/2021	cockatoo	Kiwi	male	1	19	10	190	light	blue right	light blue right	blue	right	0
19/02/2021	cockatoo	Kiwi	male	1	20	1	191	heavy	blue left	heavy blue left	blue	left	1
19/02/2021	cockatoo	Kiwi	male	1	20	2	192	heavy	blue left	heavy blue left	red	right	0
19/02/2021	cockatoo	Kiwi	male	1	20	3	193	light	blue left	light blue left	red	right	1
19/02/2021	cockatoo	Kiwi	male	1	20	4	194	heavy	blue right	heavy blue right	red	left	0
19/02/2021	cockatoo	Kiwi	male	1	20	5	195	heavy	blue left	heavy blue left	red	right	0
19/02/2021	cockatoo	Kiwi	male	1	20	6	196	light	blue right	light blue right	red	left	1
19/02/2021	cockatoo	Kiwi	male	1	20	7	197	light	blue left	light blue left	red	right	1
19/02/2021	cockatoo	Kiwi	male	1	20	8	198	heavy	blue left	heavy blue left	red	right	0
19/02/2021	cockatoo	Kiwi	male	1	20	9	199	heavy	blue right	heavy blue right	blue	right	1
19/02/2021	cockatoo	Kiwi	male	1	20	10	200	light	blue right	light blue right	red	left	1
22/11/2020	cockatoo	Fini	female	1	1	1	1	light	blue left	light blue left	red	right	1
22/11/2020	cockatoo	Fini	female	1	1	2	2	heavy	blue left	heavy blue left	blue	left	0
22/11/2020	cockatoo	Fini	female	1	1	3	3	light	blue left	light blue left	red	right	1
22/11/2020	cockatoo	Fini	female	1	1	4	4	light	blue right	light blue right	red	left	0
22/11/2020	cockatoo	Fini	female	1	1	5	5	heavy	blue left	heavy blue left	blue	left	0
22/11/2020	cockatoo	Fini	female	1	1	6	6	light	blue left	light blue left	red	right	1
22/11/2020	cockatoo	Fini	female	1	1	7	7	light	blue left	light blue left	red	right	1
22/11/2020	cockatoo	Fini	female	1	1	8	8	heavy	blue right	heavy blue right	blue	right	1
22/11/2020	cockatoo	Fini	female	1	1	9	9	light	blue left	light blue left	red	right	1
27/11/2020	cockatoo	Fini	female	1	1	10	10	heavy	blue right	heavy blue right	blue	right	1
27/11/2020	cockatoo	Fini	female	1	2	1	11	light	blue right	light blue right	blue	right	0
27/11/2020	cockatoo	Fini	female	1	2	2	12	heavy	blue right	heavy blue right	blue	right	1
27/11/2020	cockatoo	Fini	female	1	2	3	13	heavy	blue right	heavy blue right	blue	right	1
27/11/2020	cockatoo	Fini	female	1	2	4	14	light	blue left	light blue left	red	right	1
27/11/2020	cockatoo	Fini	female	1	2	5	15	heavy	blue right	heavy blue right	blue	right	1
27/11/2020	cockatoo	Fini	female	1	2	6	16	heavy	blue left	heavy blue left	red	right	0
27/11/2020	cockatoo	Fini	female	1	2	7	17	light	blue right	light blue right	blue	right	0
27/11/2020	cockatoo	Fini	female	1	2	8	18	heavy	blue left	heavy blue left	red	right	0
27/11/2020	cockatoo	Fini	female	1	2	9	19	heavy	blue left	heavy blue left	red	right	0
27/11/2020	cockatoo	Fini	female	1	2	10	20	light	blue right	light blue right	blue	right	0
02/12/2020	cockatoo	Fini	female	1	3	1	21	light	blue left	light blue left	red	right	1
02/12/2020	cockatoo	Fini	female	1	3	2	22	heavy	blue left	heavy blue left	red	right	0
02/12/2020	cockatoo	Fini	female	1	3	3	23	heavy	blue left	heavy blue left	red	right	0
02/12/2020	cockatoo	Fini	female	1	3	4	24	heavy	blue right	heavy blue right	blue	right	1
02/12/2020	cockatoo	Fini	female	1	3	5	25	light	blue left	light blue left	red	right	1
02/12/2020	cockatoo	Fini	female	1	3	6	26	light	blue right	light blue right	blue	right	0
02/12/2020	cockatoo	Fini	female	1	3	7	27	heavy	blue left	heavy blue left	red	right	0
02/12/2020	cockatoo	Fini	female	1	3	8	28	light	blue left	light blue left	red	right	1
02/12/2020	cockatoo	Fini	female	1	3	9	29	heavy	blue right	heavy blue right	blue	right	1
02/12/2020	cockatoo	Fini	female	1	3	10	30	heavy	blue left	heavy blue left	red	right	0
06/12/2020	cockatoo	Fini	female	1	4	1	31	heavy	blue right	heavy blue right	blue	right	1
06/12/2020	cockatoo	Fini	female	1	4	2	32	heavy	blue left	heavy blue left	red	right	0
06/12/2020	cockatoo	Fini	female	1	4	3	33	light	blue left	light blue left	red	right	1
06/12/2020	cockatoo	Fini	female	1	4	4	34	light	blue left	light blue left	red	right	1
06/12/2020	cockatoo	Fini	female	1	4	5	35	light	blue right	light blue right	blue	right	0
06/12/2020	cockatoo	Fini	female	1	4	6	36	heavy	blue left	heavy blue left	red	right	0
06/12/2020	cockatoo	Fini	female	1	4	7	37	light	blue left	light blue left	red	right	1
06/12/2020	cockatoo	Fini	female	1	4	8	38	heavy	blue right	heavy blue right	blue	right	1
06/12/2020	cockatoo	Fini	female	1	4	9	39	light	blue right	light blue right	blue	right	0
06/12/2020	cockatoo	Fini	female	1	4	10	40	light	blue left	light blue left	red	right	1
09/12/2020	cockatoo	Fini	female	1	5	1	41	light	blue right	light blue right	blue	right	0
09/12/2020	cockatoo	Fini	female	1	5	2	42	heavy	blue left	heavy blue left	red	right	0
09/12/2020	cockatoo	Fini	female	1	5	3	43	heavy	blue right	heavy blue right	blue	right	1
09/12/2020	cockatoo	Fini	female	1	5	4	44	light	blue right	light blue right	blue	right	0
09/12/2020	cockatoo	Fini	female	1	5	5	45	light	blue left	light blue left	red	right	1
09/12/2020	cockatoo	Fini	female	1	5	6	46	light	blue right	light blue right	blue	right	0
09/12/2020	cockatoo	Fini	female	1	5	7	47	heavy	blue right	heavy blue right	blue	right	1
09/12/2020	cockatoo	Fini	female	1	5	8	48	heavy	blue left	heavy blue left	red	right	0
09/12/2020	cockatoo	Fini	female	1	5	9	49	heavy	blue left	heavy blue left	red	right	0
09/12/2020	cockatoo	Fini	female	1	5	10	50	light	blue right	light blue right	blue	right	0
13/12/2020	cockatoo	Fini	female	1	6	1	51	heavy	blue left	heavy blue left	red	right	0
13/12/2020	cockatoo	Fini	female	1	6	2	52	heavy	blue left	heavy blue left	red	right	0
13/12/2020	cockatoo	Fini	female	1	6	3	53	light	blue left	light blue left	red	right	0
13/12/2020	cockatoo	Fini	female	1	6	4	54	heavy	blue right	heavy blue right	blue	right	1
13/12/2020	cockatoo	Fini	female	1	6	5	55	heavy	blue left	heavy blue left	red	right	0
13/12/2020	cockatoo	Fini	female	1	6	6	56	heavy	blue right	heavy blue right	blue	right	1
13/12/2020	cockatoo	Fini	female	1	6	7	57	light	blue right	light blue right	blue	right	0
13/12/2020	cockatoo	Fini	female	1	6	8	58	heavy	blue left	heavy blue left	red	right	0
13/12/2020	cockatoo	Fini	female	1	6	9	59	heavy	blue left	heavy blue left	red	right	0
13/12/2020	cockatoo	Fini	female	1	6	10	60	heavy	blue left	heavy blue left	red	right	0
16/12/2020	cockatoo	Fini	female	1	7	1	61	light	blue right	light blue right	blue	right	0
16/12/2020	cockatoo	Fini	female	1	7	2	62	heavy	blue right	heavy blue right	blue	right	1
16/12/2020	cockatoo	Fini	female	1	7	3	63	light	blue right	light blue right	blue	right	0
16/12/2020	cockatoo	Fini	female	1	7	4	64	light	blue left	light blue left	red	right	1
16/12/2020	cockatoo	Fini	female	1	7	5	65	light	blue right	light blue right	blue	right	0
16/12/2020	cockatoo	Fini	female	1	7	6	66	heavy	blue right	heavy blue right	blue	right	1
16/12/2020	cockatoo	Fini	female	1	7	7	67	light	blue right	light blue right	blue	right	0
16/12/2020	cockatoo	Fini	female	1	7	8	68	heavy	blue right	heavy blue right	blue	right	1
16/12/2020	cockatoo	Fini	female	1	7	9	69	heavy	blue left	heavy blue left	red	right	0
16/12/2020	cockatoo	Fini	female	1	7	10	70	heavy	blue left	heavy blue left	red	right	0
27/12/2020	cockatoo	Fini	female	1	8	1	71	light	blue right	light blue right	blue	right	0
27/12/2020	cockatoo	Fini	female	1	8	2	72	heavy	blue right	heavy blue right	blue	right	1
27/12/2020	cockatoo	Fini	female	1	8	3	73	light	blue right	light blue right	blue	right	0
27/12/2020	cockatoo	Fini	female	1	8	4	74	light	blue left	light blue left	red	right	1
27/12/2020	cockatoo	Fini	female	1	8	5	75	light	blue right	light blue right	blue	right	0
27/12/2020	cockatoo	Fini	female	1	8	6	76	heavy	blue right	heavy blue right	blue	right	1
27/12/2020	cockatoo	Fini	female	1	8	7	77	light	blue right	light blue right	blue	right	0
27/12/2020	cockatoo	Fini	female	1	8	8	78	light	blue left	light blue left	red	right	1
27/12/2020	cockatoo	Fini	female	1	8	9	79	heavy	blue right	heavy blue right	blue	right	1
27/12/2020	cockatoo	Fini	female	1	8	10	80	light	blue left	light blue left	red	right	1
30/12/2020	cockatoo	Fini	female	1	9	1	81	light	blue right	light blue right	blue	right	0
30/12/2020	cockatoo	Fini	female	1	9	2	82	light	blue right	light blue right	blue	right	0
30/12/2020	cockatoo	Fini	female	1	9	3	83	light	blue right	light blue right	blue	right	0
30/12/2020	cockatoo	Fini	female	1	9	4	84	heavy	blue left	heavy blue left	red	right	0
30/12/2020	cockatoo	Fini	female	1	9	5	85	heavy	blue right	heavy blue right	blue	right	1
30/12/2020	cockatoo	Fini	female	1	9	6	86	light	blue right	light blue right	blue	right	0
30/12/2020	cockatoo	Fini	female	1	9	7	87	heavy	blue right	heavy blue right	blue	right	1
30/12/2020	cockatoo	Fini	female	1	9	8	88	heavy	blue left	heavy blue left	red	right	0
30/12/2020	cockatoo	Fini	female	1	9	9	89	heavy	blue right	heavy blue right	blue	right	1
30/12/2020	cockatoo	Fini	female	1	9	10	90	light	blue right	light blue right	blue	right	0
06/01/2021	cockatoo	Fini	female	1	10	1	91	heavy	blue right	heavy blue right	blue	right	1
06/01/2021	cockatoo	Fini	female	1	10	2	92	heavy	blue right	heavy blue right	blue	right	1
06/01/2021	cockatoo	Fini	female	1	10	3	93	heavy	blue left	heavy blue left	red	right	0
06/01/2021	cockatoo	Fini	female	1	10	4	94	light	blue right	light blue right	blue	right	0
06/01/2021	cockatoo	Fini	female	1	10	5	95	light	blue left	light blue left	red	right	1
06/01/2021	cockatoo	Fini	female	1	10	6	96	light	blue right	light blue right	blue	right	0
06/01/2021	cockatoo	Fini	female	1	10	7	97	heavy	blue right	heavy blue right	blue	right	1
06/01/2021	cockatoo	Fini	female	1	10	8	98	heavy	blue right	heavy blue right	blue	right	1
06/01/2021	cockatoo	Fini	female	1	10	9	99	heavy	blue left	heavy blue left	red	right	0
06/01/2021	cockatoo	Fini	female	1	10	10	100	light	blue right	light blue right	blue	right	0
16/01/2021	cockatoo	Fini	female	1	11	1	101	heavy	blue left	heavy blue left	red	right	0
16/01/2021	cockatoo	Fini	female	1	11	2	102	heavy	blue right	heavy blue right	blue	right	1
16/01/2021	cockatoo	Fini	female	1	11	3	103	light	blue right	light blue right	blue	right	0
16/01/2021	cockatoo	Fini	female	1	11	4	104	heavy	blue left	heavy blue left	red	right	0
16/01/2021	cockatoo	Fini	female	1	11	5	105	light	blue right	light blue right	blue	right	0
16/01/2021	cockatoo	Fini	female	1	11	6	106	light	blue right	light blue right	blue	right	0
16/01/2021	cockatoo	Fini	female	1	11	7	107	light	blue left	light blue left	red	right	1
16/01/2021	cockatoo	Fini	female	1	11	8	108	heavy	blue right	heavy blue right	blue	right	1
16/01/2021	cockatoo	Fini	female	1	11	9	109	light	blue right	light blue right	blue	right	0
16/01/2021	cockatoo	Fini	female	1	11	10	110	light	blue right	light blue right	blue	right	0
17/01/2021	cockatoo	Fini	female	1	12	1	111	heavy	blue left	heavy blue left	red	right	0
17/01/2021	cockatoo	Fini	female	1	12	2	112	light	blue left	light blue left	red	right	1
17/01/2021	cockatoo	Fini	female	1	12	3	113	light	blue right	light blue right	blue	right	0
17/01/2021	cockatoo	Fini	female	1	12	4	114	heavy	blue left	heavy blue left	red	right	0
17/01/2021	cockatoo	Fini	female	1	12	5	115	light	blue left	light blue left	red	right	1
17/01/2021	cockatoo	Fini	female	1	12	6	116	light	blue left	light blue left	red	right	1
17/01/2021	cockatoo	Fini	female	1	12	7	117	heavy	blue right	heavy blue right	blue	right	1
17/01/2021	cockatoo	Fini	female	1	12	8	118	light	blue left	light blue left	red	right	1
17/01/2021	cockatoo	Fini	female	1	12	9	119	light	blue right	light blue right	blue	right	0
17/01/2021	cockatoo	Fini	female	1	12	10	120	light	blue left	light blue left	red	right	1
20/01/2021	cockatoo	Fini	female	1	13	1	121	heavy	blue right	heavy blue right	blue	right	1
20/01/2021	cockatoo	Fini	female	1	13	2	122	light	blue left	light blue left	red	right	1
20/01/2021	cockatoo	Fini	female	1	13	3	123	heavy	blue left	heavy blue left	red	right	0
20/01/2021	cockatoo	Fini	female	1	13	4	124	light	blue right	light blue right	blue	right	0
20/01/2021	cockatoo	Fini	female	1	13	5	125	light	blue left	light blue left	red	right	1
20/01/2021	cockatoo	Fini	female	1	13	6	126	heavy	blue right	heavy blue right	blue	right	1
20/01/2021	cockatoo	Fini	female	1	13	7	127	heavy	blue left	heavy blue left	red	right	0
20/01/2021	cockatoo	Fini	female	1	13	8	128	light	blue right	light blue right	blue	right	0
20/01/2021	cockatoo	Fini	female	1	13	9	129	light	blue left	light blue left	red	right	1
20/01/2021	cockatoo	Fini	female	1	13	10	130	heavy	blue left	heavy blue left	red	right	0
23/01/2021	cockatoo	Fini	female	1	14	1	131	heavy	blue left	heavy blue left	red	right	0
23/01/2021	cockatoo	Fini	female	1	14	2	132	light	blue right	light blue right	blue	right	0
23/01/2021	cockatoo	Fini	female	1	14	3	133	heavy	blue right	heavy blue right	blue	right	1
23/01/2021	cockatoo	Fini	female	1	14	4	134	light	blue left	light blue left	red	right	1
23/01/2021	cockatoo	Fini	female	1	14	5	135	light	blue left	light blue left	red	right	1
23/01/2021	cockatoo	Fini	female	1	14	6	136	heavy	blue right	heavy blue right	blue	right	1
23/01/2021	cockatoo	Fini	female	1	14	7	137	heavy	blue right	heavy blue right	blue	right	1
23/01/2021	cockatoo	Fini	female	1	14	8	138	heavy	blue left	heavy blue left	red	right	0
23/01/2021	cockatoo	Fini	female	1	14	9	139	light	blue left	light blue left	red	right	1
23/01/2021	cockatoo	Fini	female	1	14	10	140	light	blue right	light blue right	blue	right	0
29/01/2021	cockatoo	Fini	female	1	15	1	141	heavy	blue left	heavy blue left	red	right	0
29/01/2021	cockatoo	Fini	female	1	15	2	142	light	blue right	light blue right	blue	right	0
29/01/2021	cockatoo	Fini	female	1	15	3	143	light	blue left	light blue left	red	right	1
29/01/2021	cockatoo	Fini	female	1	15	4	144	heavy	blue right	heavy blue right	blue	right	1
29/01/2021	cockatoo	Fini	female	1	15	5	145	heavy	blue left	heavy blue left	red	right	0
29/01/2021	cockatoo	Fini	female	1	15	6	146	heavy	blue left	heavy blue left	red	right	0
29/01/2021	cockatoo	Fini	female	1	15	7	147	light	blue right	light blue right	blue	right	0
29/01/2021	cockatoo	Fini	female	1	15	8	148	light	blue left	light blue left	red	right	1
29/01/2021	cockatoo	Fini	female	1	15	9	149	heavy	blue right	heavy blue right	blue	right	1
29/01/2021	cockatoo	Fini	female	1	15	10	150	heavy	blue right	heavy blue right	blue	right	1
08/02/2021	cockatoo	Fini	female	1	16	1	151	light	blue left	light blue left	red	right	1
08/02/2021	cockatoo	Fini	female	1	16	2	152	light	blue right	light blue right	blue	right	0
08/02/2021	cockatoo	Fini	female	1	16	3	153	heavy	blue left	heavy blue left	red	right	0
08/02/2021	cockatoo	Fini	female	1	16	4	154	heavy	blue right	heavy blue right	blue	right	1
08/02/2021	cockatoo	Fini	female	1	16	5	155	light	blue right	light blue right	blue	right	0
08/02/2021	cockatoo	Fini	female	1	16	6	156	heavy	blue right	heavy blue right	blue	right	1
08/02/2021	cockatoo	Fini	female	1	16	7	157	heavy	blue left	heavy blue left	red	right	0
08/02/2021	cockatoo	Fini	female	1	16	8	158	heavy	blue right	heavy blue right	blue	right	1
08/02/2021	cockatoo	Fini	female	1	16	9	159	light	blue right	light blue right	blue	right	0
08/02/2021	cockatoo	Fini	female	1	16	10	160	light	blue left	light blue left	red	right	1
12/02/2021	cockatoo	Fini	female	1	17	1	161	light	blue left	light blue left	red	right	1
12/02/2021	cockatoo	Fini	female	1	17	2	162	light	blue left	light blue left	red	right	1
12/02/2021	cockatoo	Fini	female	1	17	3	163	light	blue left	light blue left	red	right	1
12/02/2021	cockatoo	Fini	female	1	17	4	164	heavy	blue right	heavy blue right	blue	right	1
12/02/2021	cockatoo	Fini	female	1	17	5	165	heavy	blue right	heavy blue right	blue	right	1
12/02/2021	cockatoo	Fini	female	1	17	6	166	heavy	blue left	heavy blue left	red	right	0
12/02/2021	cockatoo	Fini	female	1	17	7	167	light	blue left	light blue left	red	right	1
12/02/2021	cockatoo	Fini	female	1	17	8	168	heavy	blue left	heavy blue left	red	right	0
12/02/2021	cockatoo	Fini	female	1	17	9	169	heavy	blue right	heavy blue right	blue	right	1
12/02/2021	cockatoo	Fini	female	1	17	10	170	light	blue left	light blue left	red	right	1
15/02/2021	cockatoo	Fini	female	1	18	1	171	heavy	blue left	heavy blue left	red	right	0
15/02/2021	cockatoo	Fini	female	1	18	2	172	light	blue right	light blue right	blue	right	0
15/02/2021	cockatoo	Fini	female	1	18	3	173	light	blue left	light blue left	red	right	1
15/02/2021	cockatoo	Fini	female	1	18	4	174	light	blue right	light blue right	blue	right	0
15/02/2021	cockatoo	Fini	female	1	18	5	175	heavy	blue right	heavy blue right	blue	right	1
15/02/2021	cockatoo	Fini	female	1	18	6	176	heavy	blue right	heavy blue right	blue	right	1
15/02/2021	cockatoo	Fini	female	1	18	7	177	heavy	blue left	heavy blue left	red	right	0
15/02/2021	cockatoo	Fini	female	1	18	8	178	light	blue right	light blue right	blue	right	0
15/02/2021	cockatoo	Fini	female	1	18	9	179	light	blue right	light blue right	blue	right	0
15/02/2021	cockatoo	Fini	female	1	18	10	180	heavy	blue right	heavy blue right	blue	right	1
17/02/2021	cockatoo	Fini	female	1	19	1	181	heavy	blue right	heavy blue right	blue	right	1
17/02/2021	cockatoo	Fini	female	1	19	2	182	light	blue right	light blue right	blue	right	0
17/02/2021	cockatoo	Fini	female	1	19	3	183	light	blue left	light blue left	red	right	1
17/02/2021	cockatoo	Fini	female	1	19	4	184	light	blue left	light blue left	red	right	1
17/02/2021	cockatoo	Fini	female	1	19	5	185	heavy	blue left	heavy blue left	red	right	0
17/02/2021	cockatoo	Fini	female	1	19	6	186	light	blue right	light blue right	blue	right	0
17/02/2021	cockatoo	Fini	female	1	19	7	187	light	blue left	light blue left	red	right	1
17/02/2021	cockatoo	Fini	female	1	19	8	188	heavy	blue left	heavy blue left	red	right	0
17/02/2021	cockatoo	Fini	female	1	19	9	189	heavy	blue left	heavy blue left	red	right	0
17/02/2021	cockatoo	Fini	female	1	19	10	190	heavy	blue right	heavy blue right	blue	right	1
19/02/2021	cockatoo	Fini	female	1	20	1	191	heavy	blue right	heavy blue right	blue	right	1
19/02/2021	cockatoo	Fini	female	1	20	2	192	light	blue left	light blue left	red	right	1
19/02/2021	cockatoo	Fini	female	1	20	3	193	heavy	blue left	heavy blue left	red	right	0
19/02/2021	cockatoo	Fini	female	1	20	4	194	light	blue right	light blue right	blue	right	1
19/02/2021	cockatoo	Fini	female	1	20	5	195	heavy	blue left	heavy blue left	red	right	0
19/02/2021	cockatoo	Fini	female	1	20	6	196	light	blue right	light blue right	blue	right	0
19/02/2021	cockatoo	Fini	female	1	20	7	197	light	blue right	light blue right	blue	right	0
19/02/2021	cockatoo	Fini	female	1	20	8	198	heavy	blue left	heavy blue left	red	right	0
19/02/2021	cockatoo	Fini	female	1	20	9	199	heavy	blue left	heavy blue left	red	right	0
19/02/2021	cockatoo	Fini	female	1	20	10	200	light	blue left	light blue left	red	right	1
22/11/2020	cockatoo	Mayday	female	1	1	1	1	light	blue left	light blue left	red	right	1
22/11/2020	cockatoo	Mayday	female	1	1	2	2	heavy	blue right	heavy blue right	blue	left	1
22/11/2020	cockatoo	Mayday	female	1	1	3	3	heavy	blue left	heavy blue left	blue	left	1
22/11/2020	cockatoo	Mayday	female	1	1	4	4	heavy	blue right	heavy blue right	blue	right	1
22/11/2020	cockatoo	Mayday	female	1	1	5	5	light	blue right	light blue right	blue	right	0
22/11/2020	cockatoo	Mayday	female	1	1	6	6	heavy	blue left	heavy blue left	blue	left	1
22/11/2020	cockatoo	Mayday	female	1	1	7	7	heavy	blue right	heavy blue right	blue	right	1
22/11/2020	cockatoo	Mayday	female	1	1	8	8	heavy	blue left	heavy blue left	blue	left	1
22/11/2020	cockatoo	Mayday	female	1	1	9	9	light	blue right	light blue right	blue	right	0
22/11/2020	cockatoo	Mayday	female	1	1	10	10	light	blue left	light blue left	blue	left	0
27/11/2020	cockatoo	Mayday	female	1	2	1	11	light	blue left	light blue left	red	right	1
27/11/2020	cockatoo	Mayday	female	1	2	2	12	light	blue right	light blue right	blue	right	0
27/11/2020	cockatoo	Mayday	female	1	2	3	13	light	blue left	light blue left	red	right	1
27/11/2020	cockatoo	Mayday	female	1	2	4	14	heavy	blue right	heavy blue right	blue	right	1
27/11/2020	cockatoo	Mayday	female	1	2	5	15	heavy	blue left	heavy blue left	red	right	0
27/11/2020	cockatoo	Mayday	female	1	2	6	16	light	blue right	light blue right	red	left	1
27/11/2020	cockatoo	Mayday	female	1	2	7	17	heavy	blue left	heavy blue left	red	right	0
27/11/2020	cockatoo	Mayday	female	1	2	8	18	light	blue left	light blue left	red	right	1
27/11/2020	cockatoo	Mayday	female	1	2	9	19	light	blue left	light blue left	blue	left	0
27/11/2020	cockatoo	Mayday	female	1	2	10	20	light	blue right	light blue right	red	left	1
02/12/2020	cockatoo	Mayday	female	1	3	1	21	light	blue right	light blue right	red	left	1
02/12/2020	cockatoo	Mayday	female	1	3	2	22	light	blue right	light blue right	red	left	1
02/12/2020	cockatoo	Mayday	female	1	3	3	23	light	blue left	light blue left	blue	right	0
02/12/2020	cockatoo	Mayday	female	1	3	4	24	heavy	blue right	heavy blue right	red	left	0
02/12/2020	cockatoo	Mayday	female	1	3	5	25	heavy	blue right	heavy blue right	blue	right	1
02/12/2020	cockatoo	Mayday	female	1	3	6	26	light	blue left	light blue left	blue	left	0
02/12/2020	cockatoo	Mayday	female	1	3	7	27	light	blue right	light blue right	red	left	1
02/12/2020	cockatoo	Mayday	female	1	3	8	28	light	blue right	light blue right	red	left	1
02/12/2020	cockatoo	Mayday	female	1	3	9	29	heavy	blue right	heavy blue right	red	left	0
02/12/2020	cockatoo	Mayday	female	1	3	10	30	heavy	blue left	heavy blue left	blue	left	1
06/12/2020	cockatoo	Mayday	female	1	4	1	31	light	blue right	light blue right	red	left	1
06/12/2020	cockatoo	Mayday	female	1	4	2	32	light	blue right	light blue right	red	left	1
06/12/2020	cockatoo	Mayday	female	1	4	3	33	light	blue right	light blue right	red	left	1
06/12/2020	cockatoo	Mayday	female	1	4	4	34	heavy	blue left	heavy blue left	red	right	0
06/12/2020	cockatoo	Mayday	female	1	4	5	35	heavy	blue right	heavy blue right	blue	right	1
06/12/2020	cockatoo	Mayday	female	1	4	6	36	heavy	blue left	heavy blue left	red	right	0
06/12/2020	cockatoo	Mayday	female	1	4	7	37	light	blue right	light blue right	blue	right	0
06/12/2020	cockatoo	Mayday	female	1	4	8	38	light	blue right	light blue right	red	left	1
06/12/2020	cockatoo	Mayday	female	1	4	9	39	light	blue left	light blue left	blue	left	0
06/12/2020	cockatoo	Mayday	female	1	4	10	40	heavy	blue right	heavy blue right	red	left	0
09/12/2020	cockatoo	Mayday	female	1	5	1	41	heavy	blue left	heavy blue left	blue	left	1
09/12/2020	cockatoo	Mayday	female	1	5	2	42	heavy	blue right	heavy blue right	red	left	0
09/12/2020	cockatoo	Mayday	female	1	5	3	43	heavy	blue right	heavy blue right	red	left	0
09/12/2020	cockatoo	Mayday	female	1	5	4	44	light	blue right	light blue right	red	left	1
09/12/2020	cockatoo	Mayday	female	1	5	5	45	light	blue left	light blue left	blue	left	0
09/12/2020	cockatoo	Mayday	female	1	5	6	46	light	blue left	light blue left	red	right	1
09/12/2020	cockatoo	Mayday	female	1	5	7	47	heavy	blue right	heavy blue right	red	left	0
09/12/2020	cockatoo	Mayday	female	1	5	8	48	light	blue right	light blue right	red	left	1
09/12/2020	cockatoo	Mayday	female	1	5	9	49	light	blue left	light blue left	blue	left	0
09/12/2020	cockatoo	Mayday	female	1	5	10	50	light	blue right	light blue right	blue	right	0
13/12/2020	cockatoo	Mayday	female	1	6	1	51	heavy	blue left	heavy blue left	blue	left	1
13/12/2020	cockatoo	Mayday	female	1	6	2	52	heavy	blue left	heavy blue left	blue	left	1
13/12/2020	cockatoo	Mayday	female	1	6	3	53	heavy	blue right	heavy blue right	red	left	0
13/12/2020	cockatoo	Mayday	female	1	6	4	54	light	blue right	light blue right	red	left	1
13/12/2020	cockatoo	Mayday	female	1	6	5	55	heavy	blue left	heavy blue left	blue	left	1
13/12/2020	cockatoo	Mayday	female	1	6	6	56	heavy	blue right	heavy blue right	blue	right	1
13/12/2020	cockatoo	Mayday	female	1	6	7	57	light	blue left	light blue left	blue	left	0
13/12/2020	cockatoo	Mayday	female	1	6	8	58	heavy	blue left	heavy blue left	blue	left	1
13/12/2020	cockatoo	Mayday	female	1	6	9	59	light	blue right	light blue right	red	left	1
13/12/2020	cockatoo	Mayday	female	1	6	10	60	light	blue left	light blue left	blue	left	0
18/12/2020	cockatoo	Mayday	female	1	7	1	61	heavy	blue left	heavy blue left	blue	left	1
18/12/2020	cockatoo	Mayday	female	1	7	2	62	heavy	blue left	heavy blue left	blue	left	1
18/12/2020	cockatoo	Mayday	female	1	7	3	63	light	blue left	light blue left	blue	left	0
18/12/2020	cockatoo	Mayday	female	1	7	4	64	heavy	blue right	heavy blue right	red	left	0
18/12/2020	cockatoo	Mayday	female	1	7	5	65	heavy	blue right	heavy blue right	red	left	0
18/12/2020	cockatoo	Mayday	female	1	7	6	66	light	blue right	light blue right	red	left	1
18/12/2020	cockatoo	Mayday	female	1	7	7	67	heavy	blue left	heavy blue left	blue	left	1
18/12/2020	cockatoo	Mayday	female	1	7	8	68	heavy	blue right	heavy blue right	red	left	0
18/12/2020	cockatoo	Mayday	female	1	7	9	69	light	blue right	light blue right	red	left	1
18/12/2020	cockatoo	Mayday	female	1	7	10	70	light	blue right	light blue right	red	left	1
27/12/2020	cockatoo	Mayday	female	1	8	1	71	light	blue left	light blue left	blue	left	0
27/12/2020	cockatoo	Mayday	female	1	8	2	72	light	blue left	light blue left	blue	left	0
27/12/2020	cockatoo	Mayday	female	1	8	3	73	heavy	blue right	heavy blue right	red	left	0
27/12/2020	cockatoo	Mayday	female	1	8	4	74	light	blue left	light blue left	blue	left	0
27/12/2020	cockatoo	Mayday	female	1	8	5	75	heavy	blue right	heavy blue right	red	left	0
27/12/2020	cockatoo	Mayday	female	1	8	6	76	light	blue right	light blue right	red	left	1
27/12/2020	cockatoo	Mayday	female	1	8	7	77	light	blue left	light blue left	blue	left	0
27/12/2020	cockatoo	Mayday	female	1	8	8	78	light	blue right	light blue right	red	left	1
27/12/2020	cockatoo	Mayday	female	1	8	9	79	heavy	blue left	heavy blue left	blue	left	1
27/12/2020	cockatoo	Mayday	female	1	8	10	80	light	blue right	light blue right	red	left	1
30/12/2020	cockatoo	Mayday	female	1	9	1	81	heavy	blue left	heavy blue left	blue	left	1
30/12/2020	cockatoo	Mayday	female	1	9	2	82	light	blue left	light blue left	blue	left	0
30/12/2020	cockatoo	Mayday	female	1	9	3	83	heavy	blue left	heavy blue left	blue	left	1
30/12/2020	cockatoo	Mayday	female	1	9	4	84	light	blue right	light blue right	red	left	1
30/12/2020	cockatoo	Mayday	female	1	9	5	85	heavy	blue left	heavy blue left	blue	left	1
30/12/2020	cockatoo	Mayday	female	1	9	6	86	heavy	blue right	heavy blue right	red	left	0
30/12/2020	cockatoo	Mayday	female	1	9	7	87	heavy	blue right	heavy blue right	red	left	0
30/12/2020	cockatoo	Mayday	female	1	9	8	88	light	blue left	light blue left	blue	left	0
30/12/2020	cockatoo	Mayday	female	1	9	9	89	light	blue left	light blue left	red	right	1
30/12/2020	cockatoo	Mayday	female	1	9	10	90	heavy	blue left	heavy blue left	blue	left	1
06/01/2021	cockatoo	Mayday	female	1	10	1	91	heavy	blue right	heavy blue right	red	left	0
06/01/2021	cockatoo	Mayday	female	1	10	2	92	light	blue left	light blue left	blue	left	0
06/01/2021	cockatoo	Mayday	female	1	10	3	93	heavy	blue right	heavy blue right	red	left	0
06/01/2021	cockatoo	Mayday	female	1	10	4	94	heavy	blue left	heavy blue left	blue	left	1
06/01/2021	cockatoo	Mayday	female	1	10	5	95	light	blue left	light blue left	blue	left	0
06/01/2021	cockatoo	Mayday	female	1	10	6	96	heavy	blue right	heavy blue right	red	left	0
06/01/2021	cockatoo	Mayday	female	1	10	7	97	light	blue left	light blue left	blue	left	0
06/01/2021	cockatoo	Mayday	female	1	10	8	98	light	blue right	light blue right	red	left	1
06/01/2021	cockatoo	Mayday	female	1	10	9	99	heavy	blue left	heavy blue left	blue	left	1
06/01/2021	cockatoo	Mayday	female	1	10	10	100	light	blue right	light blue right	red	left	1
16/01/2021	cockatoo	Mayday	female	1	11	1	101	heavy	blue left	heavy blue left	blue	left	1
16/01/2021	cockatoo	Mayday	female	1	11	2	102	heavy	blue right	heavy blue right	red	left	0
16/01/2021	cockatoo	Mayday	female	1	11	3	103	heavy	blue right	heavy blue right	red	left	0
16/01/2021	cockatoo	Mayday	female	1	11	4	104	light	blue right	light blue right	red	left	1
16/01/2021	cockatoo	Mayday	female	1	11	5	105	light	blue left	light blue left	blue	left	0
16/01/2021	cockatoo	Mayday	female	1	11	6	106	heavy	blue right	heavy blue right	red	left	0
16/01/2021	cockatoo	Mayday	female	1	11	7	107	light	blue right	light blue right	red	left	1
16/01/2021	cockatoo	Mayday	female	1	11	8	108	light	blue right	light blue right	red	left	1
16/01/2021	cockatoo	Mayday	female	1	11	9	109	heavy	blue left	heavy blue left	blue	left	1
16/01/2021	cockatoo	Mayday	female	1	11	10	110	heavy	blue left	heavy blue left	blue	left	1
17/01/2021	cockatoo	Mayday	female	1	12	1	111	heavy	blue left	heavy blue left	blue	left	1
17/01/2021	cockatoo	Mayday	female	1	12	2	112	heavy	blue right	heavy blue right	red	left	0
17/01/2021	cockatoo	Mayday	female	1	12	3	113	heavy	blue left	heavy blue left	blue	left	1
17/01/2021	cockatoo	Mayday	female	1	12	4	114	light	blue left	light blue left	blue	left	0
17/01/2021	cockatoo	Mayday	female	1	12	5	115	light	blue left	light blue left	blue	left	0
17/01/2021	cockatoo	Mayday	female	1	12	6	116	heavy	blue right	heavy blue right	red	left	0
17/01/2021	cockatoo	Mayday	female	1	12	7	117	heavy	blue left	heavy blue left	blue	left	1
17/01/2021	cockatoo	Mayday	female	1	12	8	118	heavy	blue right	heavy blue right	red	left	0
17/01/2021	cockatoo	Mayday	female	1	12	9	119	light	blue left	light blue left	blue	left	0
17/01/2021	cockatoo	Mayday	female	1	12	10	120	light	blue left	light blue left	blue	left	0
20/01/2021	cockatoo	Mayday	female	1	13	1	121	heavy	blue right	heavy blue right	red	left	0
20/01/2021	cockatoo	Mayday	female	1	13	2	122	light	blue right	light blue right	red	left	1
20/01/2021	cockatoo	Mayday	female	1	13	3	123	heavy	blue right	heavy blue right	red	left	0
20/01/2021	cockatoo	Mayday	female	1	13	4	124	heavy	blue left	heavy blue left	blue	left	1
20/01/2021	cockatoo	Mayday	female	1	13	5	125	light	blue right	light blue right	red	left	1
20/01/2021	cockatoo	Mayday	female	1	13	6	126	heavy	blue left	heavy blue left	blue	left	1
20/01/2021	cockatoo	Mayday	female	1	13	7	127	light	blue left	light blue left	blue	left	0
20/01/2021	cockatoo	Mayday	female	1	13	8	128	heavy	blue left	heavy blue left	blue	left	1
20/01/2021	cockatoo	Mayday	female	1	13	9	129	heavy	blue right	heavy blue right	red	left	0
20/01/2021	cockatoo	Mayday	female	1	13	10	130	light	blue left	light blue left	blue	left	0
23/01/2021	cockatoo	Mayday	female	1	14	1	131	light	blue left	light blue left	blue	left	0
23/01/2021	cockatoo	Mayday	female	1	14	2	132	light	blue right	light blue right	red	left	1
23/01/2021	cockatoo	Mayday	female	1	14	3	133	heavy	blue right	heavy blue right	red	left	0
23/01/2021	cockatoo	Mayday	female	1	14	4	134	light	blue right	light blue right	red	left	1
23/01/2021	cockatoo	Mayday	female	1	14	5	135	heavy	blue left	heavy blue left	blue	left	1
23/01/2021	cockatoo	Mayday	female	1	14	6	136	light	blue right	light blue right	red	left	1
23/01/2021	cockatoo	Mayday	female	1	14	7	137	heavy	blue left	heavy blue left	blue	left	1
23/01/2021	cockatoo	Mayday	female	1	14	8	138	heavy	blue right	heavy blue right	red	left	0
23/01/2021	cockatoo	Mayday	female	1	14	9	139	heavy	blue left	heavy blue left	blue	left	1
23/01/2021	cockatoo	Mayday	female	1	14	10	140	light	blue left	light blue left	blue	left	0
07/02/2021	cockatoo	Mayday	female	1	15	1	141	heavy	blue right	heavy blue right	blue	right	1
07/02/2021	cockatoo	Mayday	female	1	15	2	142	light	blue right	light blue right	red	left	1
07/02/2021	cockatoo	Mayday	female	1	15	3	143	light	blue left	light blue left	blue	left	0
07/02/2021	cockatoo	Mayday	female	1	15	4	144	heavy	blue right	heavy blue right	red	left	0
07/02/2021	cockatoo	Mayday	female	1	15	5	145	heavy	blue left	heavy blue left	blue	left	1
07/02/2021	cockatoo	Mayday	female	1	15	6	146	heavy	blue left	heavy blue left	blue	left	1
07/02/2021	cockatoo	Mayday	female	1	15	7	147	light	blue left	light blue left	blue	left	0
07/02/2021	cockatoo	Mayday	female	1	15	8	148	light	blue right	light blue right	red	left	1
07/02/2021	cockatoo	Mayday	female	1	15	9	149	heavy	blue right	heavy blue right	red	left	0
07/02/2021	cockatoo	Mayday	female	1	15	10	150	light	blue left	light blue left	blue	left	0
08/02/2021	cockatoo	Mayday	female	1	16	1	151	heavy	blue right	heavy blue right	blue	right	1
08/02/2021	cockatoo	Mayday	female	1	16	2	152	light	blue right	light blue right	blue	right	0
08/02/2021	cockatoo	Mayday	female	1	16	3	153	heavy	blue left	heavy blue left	red	right	0
08/02/2021	cockatoo	Mayday	female	1	16	4	154	light	blue left	light blue left	red	right	1
08/02/2021	cockatoo	Mayday	female	1	16	5	155	heavy	blue left	heavy blue left	red	right	0
08/02/2021	cockatoo	Mayday	female	1	16	6	156	light	blue right	light blue right	blue	right	0
08/02/2021	cockatoo	Mayday	female	1	16	7	157	heavy	blue left	heavy blue left	red	right	0
08/02/2021	cockatoo	Mayday	female	1	16	8	158	light	blue left	light blue left	red	right	1
08/02/2021	cockatoo	Mayday	female	1	16	9	159	heavy	blue left	heavy blue left	red	right	0
08/02/2021	cockatoo	Mayday	female	1	16	10	160	heavy	blue right	heavy blue right	blue	right	1
12/02/2021	cockatoo	Mayday	female	1	17	1	161	light	blue right	light blue right	blue	right	0
12/02/2021	cockatoo	Mayday	female	1	17	2	162	heavy	blue left	heavy blue left	red	right	0
12/02/2021	cockatoo	Mayday	female	1	17	3	163	heavy	blue right	heavy blue right	blue	right	1
12/02/2021	cockatoo	Mayday	female	1	17	4	164	light	blue left	light blue left	blue	left	0
12/02/2021	cockatoo	Mayday	female	1	17	5	165	light	blue right	light blue right	red	left	1
12/02/2021	cockatoo	Mayday	female	1	17	6	166	heavy	blue right	heavy blue right	red	left	0
12/02/2021	cockatoo	Mayday	female	1	17	7	167	light	blue right	light blue right	red	left	1
12/02/2021	cockatoo	Mayday	female	1	17	8	168	light	blue left	light blue left	blue	left	0
12/02/2021	cockatoo	Mayday	female	1	17	9	169	heavy	blue left	heavy blue left	blue	left	1
12/02/2021	cockatoo	Mayday	female	1	17	10	170	light	blue right	light blue right	red	left	1
15/02/2021	cockatoo	Mayday	female	1	18	1	171	light	blue left	light blue left	blue	left	0
15/02/2021	cockatoo	Mayday	female	1	18	2	172	light	blue left	light blue left	blue	left	0
15/02/2021	cockatoo	Mayday	female	1	18	3	173	heavy	blue right	heavy blue right	red	left	0
15/02/2021	cockatoo	Mayday	female	1	18	4	174	heavy	blue right	heavy blue right	red	left	0
15/02/2021	cockatoo	Mayday	female	1	18	5	175	heavy	blue left	heavy blue left	blue	left	1
15/02/2021	cockatoo	Mayday	female	1	18	6	176	light	blue left	light blue left	blue	left	0
15/02/2021	cockatoo	Mayday	female	1	18	7	177	heavy	blue right	heavy blue right	red	left	0
15/02/2021	cockatoo	Mayday	female	1	18	8	178	heavy	blue left	heavy blue left	blue	left	1
15/02/2021	cockatoo	Mayday	female	1	18	9	179	heavy	blue right	heavy blue right	red	left	0
15/02/2021	cockatoo	Mayday	female	1	18	10	180	light	blue left	light blue left	blue	left	0
17/02/2021	cockatoo	Mayday	female	1	19	1	181	light	blue right	light blue right	red	left	1
17/02/2021	cockatoo	Mayday	female	1	19	2	182	light	blue right	light blue right	red	left	1
17/02/2021	cockatoo	Mayday	female	1	19	3	183	heavy	blue left	heavy blue left	blue	left	1
17/02/2021	cockatoo	Mayday	female	1	19	4	184	heavy	blue right	heavy blue right	red	left	0
17/02/2021	cockatoo	Mayday	female	1	19	5	185	heavy	blue left	heavy blue left	blue	left	1
17/02/2021	cockatoo	Mayday	female	1	19	6	186	light	blue right	light blue right	red	left	1
17/02/2021	cockatoo	Mayday	female	1	19	7	187	heavy	blue right	heavy blue right	red	left	0
17/02/2021	cockatoo	Mayday	female	1	19	8	188	light	blue left	light blue left	blue	left	0
17/02/2021	cockatoo	Mayday	female	1	19	9	189	heavy	blue left	heavy blue left	blue	left	1
17/02/2021	cockatoo	Mayday	female	1	19	10	190	light	blue right	light blue right	red	left	1
19/02/2021	cockatoo	Mayday	female	1	20	1	191	heavy	blue right	heavy blue right	red	left	0
19/02/2021	cockatoo	Mayday	female	1	20	2	192	light	blue right	light blue right	red	left	1
19/02/2021	cockatoo	Mayday	female	1	20	3	193	light	blue left	light blue left	blue	left	0
19/02/2021	cockatoo	Mayday	female	1	20	4	194	light	blue right	light blue right	red	left	1
19/02/2021	cockatoo	Mayday	female	1	20	5	195	heavy	blue right	heavy blue right	red	left	0
19/02/2021	cockatoo	Mayday	female	1	20	6	196	light	blue left	light blue left	blue	left	0
19/02/2021	cockatoo	Mayday	female	1	20	7	197	heavy	blue left	heavy blue left	blue	left	1
19/02/2021	cockatoo	Mayday	female	1	20	8	198	light	blue left	light blue left	blue	left	0
19/02/2021	cockatoo	Mayday	female	1	20	9	199	light	blue right	light blue right	red	left	1
19/02/2021	cockatoo	Mayday	female	1	20	10	200	heavy	blue left	heavy blue left	blue	left	1
22/11/2020	cockatoo	Pipin	male	1	1	1	1	heavy	blue left	heavy blue left	red	right	0
22/11/2020	cockatoo	Pipin	male	1	1	2	2	light	blue right	light blue right	blue	right	0
22/11/2020	cockatoo	Pipin	male	1	1	3	3	heavy	blue right	heavy blue right	blue	right	1
22/11/2020	cockatoo	Pipin	male	1	1	4	4	heavy	blue left	heavy blue left	red	right	0
22/11/2020	cockatoo	Pipin	male	1	1	5	5	heavy	blue right	heavy blue right	blue	right	1
22/11/2020	cockatoo	Pipin	male	1	1	6	6	light	blue left	light blue left	red	right	1
22/11/2020	cockatoo	Pipin	male	1	1	7	7	light	blue right	light blue right	blue	right	1
22/11/2020	cockatoo	Pipin	male	1	1	8	8	light	blue right	light blue right	blue	right	0
22/11/2020	cockatoo	Pipin	male	1	1	9	9	heavy	blue left	heavy blue left	red	right	0
27/11/2020	cockatoo	Pipin	male	1	1	10	10	heavy	blue right	heavy blue right	blue	right	1
27/11/2020	cockatoo	Pipin	male	1	2	1	11	light	blue right	light blue right	blue	right	0
27/11/2020	cockatoo	Pipin	male	1	2	2	12	heavy	blue left	heavy blue left	red	right	0
27/11/2020	cockatoo	Pipin	male	1	2	3	13	light	blue right	light blue right	red	left	1
27/11/2020	cockatoo	Pipin	male	1	2	4	14	heavy	blue right	heavy blue right	red	left	0
27/11/2020	cockatoo	Pipin	male	1	2	5	15	heavy	blue left	heavy blue left	red	right	0
27/11/2020	cockatoo	Pipin	male	1	2	6	16	light	blue left	light blue left	red	right	1
27/11/2020	cockatoo	Pipin	male	1	2	7	17	heavy	blue right	heavy blue right	blue	right	1
27/11/2020	cockatoo	Pipin	male	1	2	8	18	heavy	blue right	heavy blue right	blue	right	1
27/11/2020	cockatoo	Pipin	male	1	2	9	19	heavy	blue left	heavy blue left	red	right	0
27/11/2020	cockatoo	Pipin	male	1	2	10	20	light	blue left	light blue left	red	right	1
02/12/2020	cockatoo	Pipin	male	1	3	1	21	light	blue left	light blue left	red	right	1
02/12/2020	cockatoo	Pipin	male	1	3	2	22	heavy	blue right	heavy blue right	blue	right	1
02/12/2020	cockatoo	Pipin	male	1	3	3	23	light	blue right	light blue right	blue	right	0
02/12/2020	cockatoo	Pipin	male	1	3	4	24	light	blue right	light blue right	blue	right	0
02/12/2020	cockatoo	Pipin	male	1	3	5	25	heavy	blue left	heavy blue left	red	right	0
02/12/2020	cockatoo	Pipin	male	1	3	6	26	light	blue right	light blue right	blue	right	0
02/12/2020	cockatoo	Pipin	male	1	3	7	27	light	blue left	light blue left	red	right	1
02/12/2020	cockatoo	Pipin	male	1	3	8	28	light	blue left	light blue left	red	right	1
02/12/2020	cockatoo	Pipin	male	1	3	9	29	heavy	blue left	heavy blue left	red	right	0
02/12/2020	cockatoo	Pipin	male	1	3	10	30	heavy	blue right	heavy blue right	blue	right	1
06/12/2020	cockatoo	Pipin	male	1	4	1	31	light	blue left	light blue left	red	right	1
06/12/2020	cockatoo	Pipin	male	1	4	2	32	heavy	blue right	heavy blue right	blue	right	1
06/12/2020	cockatoo	Pipin	male	1	4	3	33	light	blue right	light blue right	blue	right	0
06/12/2020	cockatoo	Pipin	male	1	4	4	34	heavy	blue right	heavy blue right	blue	right	1
06/12/2020	cockatoo	Pipin	male	1	4	5	35	light	blue left	light blue left	red	right	1
06/12/2020	cockatoo	Pipin	male	1	4	6	36	heavy	blue left	heavy blue left	red	right	0
06/12/2020	cockatoo	Pipin	male	1	4	7	37	light	blue left	light blue left	red	right	1
06/12/2020	cockatoo	Pipin	male	1	4	8	38	light	blue right	light blue right	blue	right	0
06/12/2020	cockatoo	Pipin	male	1	4	9	39	heavy	blue left	heavy blue left	red	right	0
06/12/2020	cockatoo	Pipin	male	1	4	10	40	heavy	blue right	heavy blue right	blue	right	1
09/12/2020	cockatoo	Pipin	male	1	5	1	41	heavy	blue right	heavy blue right	blue	right	1
09/12/2020	cockatoo	Pipin	male	1	5	2	42	heavy	blue left	heavy blue left	red	right	0
09/12/2020	cockatoo	Pipin	male	1	5	3	43	light	blue right	light blue right	blue	right	0
09/12/2020	cockatoo	Pipin	male	1	5	4	44	light	blue right	light blue right	red	left	1
09/12/2020	cockatoo	Pipin	male	1	5	5	45	light	blue left	light blue left	blue	left	0
09/12/2020	cockatoo	Pipin	male	1	5	6	46	heavy	blue left	heavy blue left	red	right	0
09/12/2020	cockatoo	Pipin	male	1	5	7	47	heavy	blue left	heavy blue left	red	right	0
09/12/2020	cockatoo	Pipin	male	1	5	8	48	heavy	blue right	heavy blue right	blue	right	1
09/12/2020	cockatoo	Pipin	male	1	5	9	49	light	blue right	light blue right	red	left	1
09/12/2020	cockatoo	Pipin	male	1	5	10	50	heavy	blue right	heavy blue right	blue	right	0
13/12/2020	cockatoo	Pipin	male	1	6	1	51	heavy	blue right	heavy blue right	blue	right	1
13/12/2020	cockatoo	Pipin	male	1	6	2	52	heavy	blue right	heavy blue right	blue	right	1
13/12/2020	cockatoo	Pipin	male	1	6	3	53	light	blue left	light blue left	red	right	1
13/12/2020	cockatoo	Pipin	male	1	6	4	54	heavy	blue left	heavy blue left	red	right	0
13/12/2020	cockatoo	Pipin	male	1	6	5	55	light	blue right	light blue right	blue	right	0
13/12/2020	cockatoo	Pipin	male	1	6	6	56	heavy	blue right	heavy blue right	blue	right	1
13/12/2020	cockatoo	Pipin	male	1	6	7	57	heavy	blue left	heavy blue left	red	right	0
13/12/2020	cockatoo	Pipin	male	1	6	8	58	heavy	blue left	heavy blue left	red	right	0
13/12/2020	cockatoo	Pipin	male	1	6	9	59	light	blue right	light blue right	blue	right	0
13/12/2020	cockatoo	Pipin	male	1	6	10	60	light	blue left	light blue left	red	right	1
16/12/2020	cockatoo	Pipin	male	1	7	1	61	heavy	blue right	heavy blue right	blue	right	1
16/12/2020	cockatoo	Pipin	male	1	7	2	62	light	blue right	light blue right	blue	right	0
16/12/2020	cockatoo	Pipin	male	1	7	3	63	light	blue right	light blue right	red	left	1
16/12/2020	cockatoo	Pipin	male	1	7	4	64	heavy	blue left	heavy blue left	blue	right	1
16/12/2020	cockatoo	Pipin	male	1	7	5	65	light	blue right	light blue right	red	left	1
16/12/2020	cockatoo	Pipin	male	1	7	6	66	light	blue right	light blue right	red	left	1
16/12/2020	cockatoo	Pipin	male	1	7	7	67	light	blue right	light blue right	red	left	1
16/12/2020	cockatoo	Pipin	male	1	7	8	68	heavy	blue left	heavy blue left	blue	left	1
16/12/2020	cockatoo	Pipin	male	1	7	9	69	heavy	blue right	heavy blue right	red	left	0
16/12/2020	cockatoo	Pipin	male	1	7	10	70	heavy	blue right	heavy blue right	red	left	0
27/12/2020	cockatoo	Pipin	male	1	8	1	71	heavy	blue right	heavy blue right	red	left	0
27/12/2020	cockatoo	Pipin	male	1	8	2	72	light	blue left	light blue left	blue	left	0
27/12/2020	cockatoo	Pipin	male	1	8	3	73	heavy	blue left	heavy blue left	blue	left	1
27/12/2020	cockatoo	Pipin	male	1	8	4	74	heavy	blue right	heavy blue right	red	left	0
27/12/2020	cockatoo	Pipin	male	1	8	5	75	heavy	blue left	heavy blue left	blue	left	1
27/12/2020	cockatoo	Pipin	male	1	8	6	76	light	blue right	light blue right	red	left	1
27/12/2020	cockatoo	Pipin	male	1	8	7	77	light	blue left	light blue left	blue	left	0
27/12/2020	cockatoo	Pipin	male	1	8	8	78	heavy	blue left	heavy blue left	blue	left	1
27/12/2020	cockatoo	Pipin	male	1	8	9	79	heavy	blue left	heavy blue left	blue	left	1
27/12/2020	cockatoo	Pipin	male	1	8	10	80	heavy	blue right	heavy blue right	red	left	0
30/12/2020	cockatoo	Pipin	male	1	9	1	81	heavy	blue left	heavy blue left	blue	left	1
30/12/2020	cockatoo	Pipin	male	1	9	2	82	light	blue left	light blue left	blue	left	0
30/12/2020	cockatoo	Pipin	male	1	9	3	83	light	blue left	light blue left	blue	left	0
30/12/2020	cockatoo	Pipin	male	1	9	4	84	light	blue right	light blue right	blue	right	0
30/12/2020	cockatoo	Pipin	male	1	9	5	85	heavy	blue left	heavy blue left	blue	left	1
30/12/2020	cockatoo	Pipin	male	1	9	6	86	heavy	blue right	heavy blue right	blue	right	1
30/12/2020	cockatoo	Pipin	male	1	9	7	87	light	blue left	light blue left	blue	left	0
30/12/2020	cockatoo	Pipin	male	1	9	8	88	light	blue left	light blue left	blue	left	0
30/12/2020	cockatoo	Pipin	male	1	9	9	89	heavy	blue left	heavy blue left	blue	left	1
30/12/2020	cockatoo	Pipin	male	1	9	10	90	light	blue right	light blue right	red	left	1
06/01/2021	cockatoo	Pipin	male	1	10	1	91	light	blue left	light blue left	blue	left	0
06/01/2021	cockatoo	Pipin	male	1	10	2	92	light	blue left	light blue left	blue	left	0
06/01/2021	cockatoo	Pipin	male	1	10	3	93	light	blue left	light blue left	red	left	1
06/01/2021	cockatoo	Pipin	male	1	10	4	94	heavy	blue right	heavy blue right	blue	right	1
06/01/2021	cockatoo	Pipin	male	1	10	5	95	light	blue right	light blue right	blue	right	0
06/01/2021	cockatoo	Pipin	male	1	10	6	96	light	blue right	light blue right	red	left	1
06/01/2021	cockatoo	Pipin	male	1	10	7	97	heavy	blue left	heavy blue left	blue	left	1
06/01/2021	cockatoo	Pipin	male	1	10	8	98	light	blue right	light blue right	red	left	1
06/01/2021	cockatoo	Pipin	male	1	10	9	99	heavy	blue left	heavy blue left	blue	left	1
06/01/2021	cockatoo	Pipin	male	1	10	10	100	light	blue left	light blue left	blue	left	0
16/01/2021	cockatoo	Pipin	male	1	11	1	101	heavy	blue right	heavy blue right	blue	right	1
16/01/2021	cockatoo	Pipin	male	1	11	2	102	heavy	blue right	heavy blue right	red	left	0
16/01/2021	cockatoo	Pipin	male	1	11	3	103	heavy	blue right	heavy blue right	red	left	0
16/01/2021	cockatoo	Pipin	male	1	11	4	104	light	blue left	light blue left	blue	right	0
16/01/2021	cockatoo	Pipin	male	1	11	5	105	heavy	blue right	heavy blue right	red	left	0
16/01/2021	cockatoo	Pipin	male	1	11	6	106	heavy	blue left	heavy blue left	red	right	0
16/01/2021	cockatoo	Pipin	male	1	11	7	107	heavy	blue right	heavy blue right	red	left	0
16/01/2021	cockatoo	Pipin	male	1	11	8	108	light	blue left	light blue left	blue	left	0
16/01/2021	cockatoo	Pipin	male	1	11	9	109	light	blue right	light blue right	red	left	1
16/01/2021	cockatoo	Pipin	male	1	11	10	110	light	blue right	light blue right	red	left	1
17/01/2021	cockatoo	Pipin	male	1	12	1	111	light	blue left	light blue left	blue	left	0
17/01/2021	cockatoo	Pipin	male	1	12	2	112	light	blue right	light blue right	red	left	1
17/01/2021	cockatoo	Pipin	male	1	12	3	113	heavy	blue left	heavy blue left	blue	left	1
17/01/2021	cockatoo	Pipin	male	1	12	4	114	light	blue left	light blue left	red	right	1
17/01/2021	cockatoo	Pipin	male	1	12	5	115	heavy	blue right	heavy blue right	red	left	0
17/01/2021	cockatoo	Pipin	male	1	12	6	116	light	blue left	light blue left	blue	left	0
17/01/2021	cockatoo	Pipin	male	1	12	7	117	heavy	blue left	heavy blue left	blue	left	1
17/01/2021	cockatoo	Pipin	male	1	12	8	118	light	blue right	light blue right	red	left	1
17/01/2021	cockatoo	Pipin	male	1	12	9	119	light	blue right	light blue right	red	left	1
17/01/2021	cockatoo	Pipin	male	1	12	10	120	light	blue left	light blue left	red	right	1
20/01/2021	cockatoo	Pipin	male	1	13	1	121	light	blue left	light blue left	red	right	1
20/01/2021	cockatoo	Pipin	male	1	13	2	122	light	blue right	light blue right	red	left	1
20/01/2021	cockatoo	Pipin	male	1	13	3	123	heavy	blue left	heavy blue left	red	right	0
20/01/2021	cockatoo	Pipin	male	1	13	4	124	light	blue left	light blue left	red	right	1
20/01/2021	cockatoo	Pipin	male	1	13	5	125	heavy	blue right	heavy blue right	blue	right	1
20/01/2021	cockatoo	Pipin	male	1	13	6	126	light	blue left	light blue left	red	right	1
20/01/2021	cockatoo	Pipin	male	1	13	7	127	heavy	blue left	heavy blue left	red	right	0
20/01/2021	cockatoo	Pipin	male	1	13	8	128	light	blue right	light blue right	red	left	1
20/01/2021	cockatoo	Pipin	male	1	13	9	129	light	blue right	light blue right	blue	right	0
20/01/2021	cockatoo	Pipin	male	1	13	10	130	light	blue left	light blue left	red	right	1
23/01/2021	cockatoo	Pipin	male	1	14	1	131	heavy	blue left	heavy blue left	red	right	0
23/01/2021	cockatoo	Pipin	male	1	14	2	132	light	blue left	light blue left	red	right	1
23/01/2021	cockatoo	Pipin	male	1	14	3	133	light	blue left	light blue left	red	right	1
23/01/2021	cockatoo	Pipin	male	1	14	4	134	heavy	blue right	heavy blue right	red	left	0
23/01/2021	cockatoo	Pipin	male	1	14	5	135	heavy	blue left	heavy blue left	red	right	0
23/01/2021	cockatoo	Pipin	male	1	14	6	136	light	blue right	light blue right	red	left	1
23/01/2021	cockatoo	Pipin	male	1	14	7	137	heavy	blue right	heavy blue right	blue	right	1
23/01/2021	cockatoo	Pipin	male	1	14	8	138	light	blue right	light blue right	blue	right	0
23/01/2021	cockatoo	Pipin	male	1	14	9	139	light	blue left	light blue left	red	right	1
23/01/2021	cockatoo	Pipin	male	1	14	10	140	heavy	blue right	heavy blue right	blue	right	1
29/01/2021	cockatoo	Pipin	male	1	15	1	141	light	blue left	light blue left	red	right	1
29/01/2021	cockatoo	Pipin	male	1	15	2	142	light	blue right	light blue right	red	left	1
29/01/2021	cockatoo	Pipin	male	1	15	3	143	heavy	blue left	heavy blue left	red	right	0
29/01/2021	cockatoo	Pipin	male	1	15	4	144	heavy	blue right	heavy blue right	red	left	0
29/01/2021	cockatoo	Pipin	male	1	15	5	145	light	blue right	light blue right	red	left	1
29/01/2021	cockatoo	Pipin	male	1	15	6	146	light	blue left	light blue left	red	right	1
29/01/2021	cockatoo	Pipin	male	1	15	7	147	heavy	blue left	heavy blue left	red	right	0
29/01/2021	cockatoo	Pipin	male	1	15	8	148	heavy	blue left	heavy blue left	red	right	0
29/01/2021	cockatoo	Pipin	male	1	15	9	149	light	blue right	light blue right	red	left	1
29/01/2021	cockatoo	Pipin	male	1	15	10	150	light	blue left	light blue left	red	right	1
08/02/2021	cockatoo	Pipin	male	1	16	1	151	heavy	blue right	heavy blue right	blue	right	1
08/02/2021	cockatoo	Pipin	male	1	16	2	152	heavy	blue left	heavy blue left	red	right	0
08/02/2021	cockatoo	Pipin	male	1	16	3	153	light	blue left	light blue left	red	right	1
08/02/2021	cockatoo	Pipin	male	1	16	4	154	heavy	blue left	heavy blue left	red	right	0
08/02/2021	cockatoo	Pipin	male	1	16	5	155	heavy	blue right	heavy blue right	blue	right	1
08/02/2021	cockatoo	Pipin	male	1	16	6	156	light	blue right	light blue right	blue	right	0
08/02/2021	cockatoo	Pipin	male	1	16	7	157	heavy	blue left	heavy blue left	red	right	0
08/02/2021	cockatoo	Pipin	male	1	16	8	158	heavy	blue right	heavy blue right	blue	right	1
08/02/2021	cockatoo	Pipin	male	1	16	9	159	heavy	blue left	heavy blue left	red	right	0
08/02/2021	cockatoo	Pipin	male	1	16	10	160	light	blue right	light blue right	red	left	1
12/02/2021	cockatoo	Pipin	male	1	17	1	161	heavy	blue left	heavy blue left	red	right	0
12/02/2021	cockatoo	Pipin	male	1	17	2	162	heavy	blue left	heavy blue left	red	right	0
12/02/2021	cockatoo	Pipin	male	1	17	3	163	heavy	blue left	heavy blue left	red	right	0
12/02/2021	cockatoo	Pipin	male	1	17	4	164	light	blue right	light blue right	blue	right	0
12/02/2021	cockatoo	Pipin	male	1	17	5	165	heavy	blue right	heavy blue right	blue	right	1
12/02/2021	cockatoo	Pipin	male	1	17	6	166	light	blue left	light blue left	red	right	1
12/02/2021	cockatoo	Pipin	male	1	17	7	167	light	blue left	light blue left	red	right	1
12/02/2021	cockatoo	Pipin	male	1	17	8	168	light	blue left	light blue left	red	right	1
12/02/2021	cockatoo	Pipin	male	1	17	9	169	heavy	blue right	heavy blue right	blue	right	1
12/02/2021	cockatoo	Pipin	male	1	17	10	170	light	blue left	light blue left	red	right	1
15/02/2021	cockatoo	Pipin	male	1	18	1	171	heavy	blue left	heavy blue left	red	right	0
15/02/2021	cockatoo	Pipin	male	1	18	2	172	heavy	blue right	heavy blue right	blue	right	1
15/02/2021	cockatoo	Pipin	male	1	18	3	173	light	blue left	light blue left	red	right	1
15/02/2021	cockatoo	Pipin	male	1	18	4	174	heavy	blue right	heavy blue right	blue	right	1
15/02/2021	cockatoo	Pipin	male	1	18	5	175	light	blue right	light blue right	blue	right	0
15/02/2021	cockatoo	Pipin	male	1	18	6	176	heavy	blue right	heavy blue right	blue	right	1
15/02/2021	cockatoo	Pipin	male	1	18	7	177	light	blue left	light blue left	red	right	1
15/02/2021	cockatoo	Pipin	male	1	18	8	178	light	blue right	light blue right	red	left	1
15/02/2021	cockatoo	Pipin	male	1	18	9	179	heavy	blue left	heavy blue left	red	right	0
15/02/2021	cockatoo	Pipin	male	1	18	10	180	light	blue right	light blue right	blue	right	0
17/02/2021	cockatoo	Pipin	male	1	19	1	181	light	blue right	light blue right	blue	right	0
17/02/2021	cockatoo	Pipin	male	1	19	2	182	light	blue right	light blue right	red	left	1
17/02/2021	cockatoo	Pipin	male	1	19	3	183	light	blue right	light blue right	red	left	1
17/02/2021	cockatoo	Pipin	male	1	19	4	184	heavy	blue left	heavy blue left	red	right	0
17/02/2021	cockatoo	Pipin	male	1	19	5	185	light	blue right	light blue right	red	left	1
17/02/2021	cockatoo	Pipin	male	1	19	6	186	heavy	blue right	heavy blue right	red	left	0
17/02/2021	cockatoo	Pipin	male	1	19	7	187	heavy	blue right	heavy blue right	red	left	0
17/02/2021	cockatoo	Pipin	male	1	19	8	188	light	blue left	light blue left	red	right	1
17/02/2021	cockatoo	Pipin	male	1	19	9	189	light	blue left	light blue left	red	right	1
17/02/2021	cockatoo	Pipin	male	1	19	10	190	light	blue left	light blue left	red	right	1
19/02/2021	cockatoo	Pipin	male	1	20	1	191	light	blue right	light blue right	blue	right	0
19/02/2021	cockatoo	Pipin	male	1	20	2	192	light	blue right	light blue right	blue	right	0
19/02/2021	cockatoo	Pipin	male	1	20	3	193	heavy	blue right	heavy blue right	blue	right	1
19/02/2021	cockatoo	Pipin	male	1	20	4	194	heavy	blue left	heavy blue left	red	right	0
19/02/2021	cockatoo	Pipin	male	1	20	5	195	light	blue left	light blue left	red	right	1
19/02/2021	cockatoo	Pipin	male	1	20	6	196	light	blue left	light blue left	red	right	1
19/02/2021	cockatoo	Pipin	male	1	20	7	197	heavy	blue right	heavy blue right	blue	right	1
19/02/2021	cockatoo	Pipin	male	1	20	8	198	heavy	blue left	heavy blue left	red	right	0
19/02/2021	cockatoo	Pipin	male	1	20	9	199	light	blue left	light blue left	red	right	0
19/02/2021	cockatoo	Pipin	male	1	20	10	200	light	blue right	light blue right	blue	right	0
22/11/2020	cockatoo	Konrad	male	1	1	1	1	light	blue right	light blue right	blue	right	0
22/11/2020	cockatoo	Konrad	male	1	1	2	2	heavy	blue right	heavy blue right	red	right	0
22/11/2020	cockatoo	Konrad	male	1	1	3	3	heavy	blue left	heavy blue left	blue	left	1
22/11/2020	cockatoo	Konrad	male	1	1	4	4	light	blue left	light blue left	blue	left	0
22/11/2020	cockatoo	Konrad	male	1	1	5	5	heavy	blue left	heavy blue left	blue	left	1
22/11/2020	cockatoo	Konrad	male	1	1	6	6	light	blue right	light blue right	blue	right	0
22/11/2020	cockatoo	Konrad	male	1	1	7	7	light	blue right	light blue right	blue	right	0
22/11/2020	cockatoo	Konrad	male	1	1	8	8	heavy	blue left	heavy blue left	blue	left	1
22/11/2020	cockatoo	Konrad	male	1	1	9	9	heavy	blue left	heavy blue left	blue	right	1
22/11/2020	cockatoo	Konrad	male	1	1	10	10	heavy	blue left	heavy blue left	red	left	0
27/11/2020	cockatoo	Konrad	male	1	2	1	11	light	blue right	light blue right	red	left	1
27/11/2020	cockatoo	Konrad	male	1	2	2	12	light	blue right	light blue right	red	left	1
27/11/2020	cockatoo	Konrad	male	1	2	3	13	heavy	blue left	heavy blue left	red	left	0
27/11/2020	cockatoo	Konrad	male	1	2	4	14	light	blue left	light blue left	red	right	1
27/11/2020	cockatoo	Konrad	male	1	2	5	15	heavy	blue left	heavy blue left	red	left	0
27/11/2020	cockatoo	Konrad	male	1	2	6	16	heavy	blue left	heavy blue left	red	left	0
27/11/2020	cockatoo	Konrad	male	1	2	7	17	heavy	blue left	heavy blue left	blue	left	1
27/11/2020	cockatoo	Konrad	male	1	2	8	18	light	blue right	light blue right	red	left	1
27/11/2020	cockatoo	Konrad	male	1	2	9	19	light	blue right	light blue right	red	left	1
27/11/2020	cockatoo	Konrad	male	1	2	10	20	heavy	blue right	heavy blue right	red	left	0
02/12/2020	cockatoo	Konrad	male	1	3	1	21	heavy	blue left	heavy blue left	red	left	0
02/12/2020	cockatoo	Konrad	male	1	3	2	22	heavy	blue right	heavy blue right	blue	right	1
02/12/2020	cockatoo	Konrad	male	1	3	3	23	light	blue right	light blue right	blue	left	0
02/12/2020	cockatoo	Konrad	male	1	3	4	24	light	blue left	light blue left	blue	left	0
02/12/2020	cockatoo	Konrad	male	1	3	5	25	heavy	blue left	heavy blue left	blue	right	1
02/12/2020	cockatoo	Konrad	male	1	3	6	26	light	blue left	light blue left	blue	left	0
02/12/2020	cockatoo	Konrad	male	1	3	7	27	heavy	blue left	heavy blue left	blue	left	1
02/12/2020	cockatoo	Konrad	male	1	3	8	28	heavy	blue right	heavy blue right	red	left	0
02/12/2020	cockatoo	Konrad	male	1	3	9	29	light	blue left	light blue left	blue	left	0
02/12/2020	cockatoo	Konrad	male	1	3	10	30	heavy	blue left	heavy blue left	blue	left	1
06/12/2020	cockatoo	Konrad	male	1	4	1	31	light	blue right	light blue right	red	left	1
06/12/2020	cockatoo	Konrad	male	1	4	2	32	heavy	blue right	heavy blue right	red	left	0
06/12/2020	cockatoo	Konrad	male	1	4	3	33	light	blue left	light blue left	blue	left	0
06/12/2020	cockatoo	Konrad	male	1	4	4	34	heavy	blue left	heavy blue left	blue	left	1
06/12/2020	cockatoo	Konrad	male	1	4	5	35	heavy	blue right	heavy blue right	blue	right	1
06/12/2020	cockatoo	Konrad	male	1	4	6	36	heavy	blue left	heavy blue left	blue	left	1
06/12/2020	cockatoo	Konrad	male	1	4	7	37	light	blue right	light blue right	blue	right	0
06/12/2020	cockatoo	Konrad	male	1	4	8	38	heavy	blue right	heavy blue right	red	left	0
06/12/2020	cockatoo	Konrad	male	1	4	9	39	heavy	blue left	heavy blue left	blue	left	1
06/12/2020	cockatoo	Konrad	male	1	4	10	40	heavy	blue left	heavy blue left	blue	left	1
09/12/2020	cockatoo	Konrad	male	1	5	1	41	light	blue left	light blue left	blue	left	0
09/12/2020	cockatoo	Konrad	male	1	5	2	42	heavy	blue left	heavy blue left	blue	left	1
09/12/2020	cockatoo	Konrad	male	1	5	3	43	heavy	blue left	heavy blue left	blue	left	1
09/12/2020	cockatoo	Konrad	male	1	5	4	44	heavy	blue right	heavy blue right	blue	right	1
09/12/2020	cockatoo	Konrad	male	1	5	5	45	light	blue left	light blue left	blue	left	0
09/12/2020	cockatoo	Konrad	male	1	5	6	46	light	blue right	light blue right	blue	right	0
09/12/2020	cockatoo	Konrad	male	1	5	7	47	heavy	blue left	heavy blue left	blue	left	1
09/12/2020	cockatoo	Konrad	male	1	5	8	48	light	blue left	light blue left	blue	left	0
09/12/2020	cockatoo	Konrad	male	1	5	9	49	light	blue right	light blue right	blue	right	0
09/12/2020	cockatoo	Konrad	male	1	5	10	50	heavy	blue left	heavy blue left	blue	left	1
13/12/2020	cockatoo	Konrad	male	1	6	1	51	light	blue right	light blue right	blue	right	0
13/12/2020	cockatoo	Konrad	male	1	6	2	52	light	blue left	light blue left	blue	left	0
13/12/2020	cockatoo	Konrad	male	1	6	3	53	light	blue left	light blue left	blue	left	0
13/12/2020	cockatoo	Konrad	male	1	6	4	54	heavy	blue left	heavy blue left	blue	left	1
13/12/2020	cockatoo	Konrad	male	1	6	5	55	heavy	blue right	heavy blue right	blue	right	1
13/12/2020	cockatoo	Konrad	male	1	6	6	56	light	blue left	light blue left	blue	left	0
13/12/2020	cockatoo	Konrad	male	1	6	7	57	heavy	blue left	heavy blue left	blue	left	1
13/12/2020	cockatoo	Konrad	male	1	6	8	58	heavy	blue right	heavy blue right	blue	right	1
13/12/2020	cockatoo	Konrad	male	1	6	9	59	light	blue left	light blue left	blue	left	0
13/12/2020	cockatoo	Konrad	male	1	6	10	60	light	blue right	light blue right	blue	right	0
16/12/2020	cockatoo	Konrad	male	1	7	1	61	light	blue left	light blue left	blue	left	0
16/12/2020	cockatoo	Konrad	male	1	7	2	62	heavy	blue right	heavy blue right	blue	right	1
16/12/2020	cockatoo	Konrad	male	1	7	3	63	light	blue left	light blue left	blue	left	0
16/12/2020	cockatoo	Konrad	male	1	7	4	64	heavy	blue left	heavy blue left	blue	left	1
16/12/2020	cockatoo	Konrad	male	1	7	5	65	light	blue left	light blue left	blue	left	0
16/12/2020	cockatoo	Konrad	male	1	7	6	66	heavy	blue right	heavy blue right	blue	right	1
16/12/2020	cockatoo	Konrad	male	1	7	7	67	heavy	blue right	heavy blue right	blue	right	1
16/12/2020	cockatoo	Konrad	male	1	7	8	68	light	blue right	light blue right	blue	right	0
16/12/2020	cockatoo	Konrad	male	1	7	9	69	heavy	blue left	heavy blue left	blue	left	1
16/12/2020	cockatoo	Konrad	male	1	7	10	70	light	blue left	light blue left	blue	left	0
22/11/2020	cockatoo	Zozo	male	1	1	1	1	heavy	blue left	heavy blue left	blue	left	1
22/11/2020	cockatoo	Zozo	male	1	1	2	2	heavy	blue right	heavy blue right	red	left	0
22/11/2020	cockatoo	Zozo	male	1	1	3	3	light	blue right	light blue right	blue	right	0
22/11/2020	cockatoo	Zozo	male	1	1	4	4	light	blue left	light blue left	blue	left	0
22/11/2020	cockatoo	Zozo	male	1	1	5	5	heavy	blue left	heavy blue left	blue	left	1
22/11/2020	cockatoo	Zozo	male	1	1	6	6	heavy	blue left	heavy blue left	blue	left	1
22/11/2020	cockatoo	Zozo	male	1	1	7	7	heavy	blue right	heavy blue right	red	left	0
22/11/2020	cockatoo	Zozo	male	1	1	8	8	light	blue right	light blue right	red	left	1
22/11/2020	cockatoo	Zozo	male	1	1	9	9	heavy	blue right	heavy blue right	blue	right	1
22/11/2020	cockatoo	Zozo	male	1	1	10	10	light	blue left	light blue left	blue	left	0
27/11/2020	cockatoo	Zozo	male	1	2	1	11	heavy	blue right	heavy blue right	red	left	0
27/11/2020	cockatoo	Zozo	male	1	2	2	12	light	blue left	light blue left	red	right	1
27/11/2020	cockatoo	Zozo	male	1	2	3	13	heavy	blue left	heavy blue left	red	right	0
27/11/2020	cockatoo	Zozo	male	1	2	4	14	light	blue right	light blue right	blue	right	0
27/11/2020	cockatoo	Zozo	male	1	2	5	15	light	blue right	light blue right	blue	right	0
27/11/2020	cockatoo	Zozo	male	1	2	6	16	light	blue left	light blue left	blue	left	0
27/11/2020	cockatoo	Zozo	male	1	2	7	17	heavy	blue right	heavy blue right	red	left	0
27/11/2020	cockatoo	Zozo	male	1	2	8	18	heavy	blue left	heavy blue left	red	right	0
27/11/2020	cockatoo	Zozo	male	1	2	9	19	heavy	blue left	heavy blue left	blue	left	1
27/11/2020	cockatoo	Zozo	male	1	2	10	20	light	blue left	light blue left	red	right	1
02/12/2020	cockatoo	Zozo	male	1	3	1	21	heavy	blue left	heavy blue left	blue	left	1
02/12/2020	cockatoo	Zozo	male	1	3	2	22	light	blue left	light blue left	blue	left	0
02/12/2020	cockatoo	Zozo	male	1	3	3	23	heavy	blue left	heavy blue left	blue	left	1
02/12/2020	cockatoo	Zozo	male	1	3	4	24	light	blue right	light blue right	red	left	1
02/12/2020	cockatoo	Zozo	male	1	3	5	25	light	blue right	light blue right	blue	right	0
02/12/2020	cockatoo	Zozo	male	1	3	6	26	light	blue right	light blue right	red	left	1
02/12/2020	cockatoo	Zozo	male	1	3	7	27	heavy	blue left	heavy blue left	blue	left	1
02/12/2020	cockatoo	Zozo	male	1	3	8	28	heavy	blue right	heavy blue right	red	left	0
02/12/2020	cockatoo	Zozo	male	1	3	9	29	light	blue right	light blue right	blue	right	0
02/12/2020	cockatoo	Zozo	male	1	3	10	30	heavy	blue left	heavy blue left	blue	left	1
06/12/2020	cockatoo	Zozo	male	1	4	1	31	heavy	blue right	heavy blue right	red	left	0
06/12/2020	cockatoo	Zozo	male	1	4	2	32	light	blue right	light blue right	red	left	1
06/12/2020	cockatoo	Zozo	male	1	4	3	33	light	blue right	light blue right	blue	right	0
06/12/2020	cockatoo	Zozo	male	1	4	4	34	heavy	blue left	heavy blue left	blue	left	1
06/12/2020	cockatoo	Zozo	male	1	4	5	35	light	blue right	light blue right	red	left	1
06/12/2020	cockatoo	Zozo	male	1	4	6	36	heavy	blue right	heavy blue right	red	left	0
06/12/2020	cockatoo	Zozo	male	1	4	7	37	heavy	blue right	heavy blue right	red	left	0
06/12/2020	cockatoo	Zozo	male	1	4	8	38	heavy	blue left	heavy blue left	blue	left	1
06/12/2020	cockatoo	Zozo	male	1	4	9	39	light	blue right	light blue right	red	left	1
06/12/2020	cockatoo	Zozo	male	1	4	10	40	light	blue right	light blue right	red	left	1
09/12/2020	cockatoo	Zozo	male	1	5	1	41	light	blue left	light blue left	blue	left	0
09/12/2020	cockatoo	Zozo	male	1	5	2	42	light	blue left	light blue left	blue	left	0
09/12/2020	cockatoo	Zozo	male	1	5	3	43	heavy	blue right	heavy blue right	red	left	0
09/12/2020	cockatoo	Zozo	male	1	5	4	44	light	blue right	light blue right	red	left	1
09/12/2020	cockatoo	Zozo	male	1	5	5	45	light	blue left	light blue left	blue	left	0
09/12/2020	cockatoo	Zozo	male	1	5	6	46	heavy	blue left	heavy blue left	blue	left	1
09/12/2020	cockatoo	Zozo	male	1	5	7	47	light	blue left	light blue left	blue	left	0
09/12/2020	cockatoo	Zozo	male	1	5	8	48	light	blue right	light blue right	red	left	1
09/12/2020	cockatoo	Zozo	male	1	5	9	49	light	blue right	light blue right	red	left	1
09/12/2020	cockatoo	Zozo	male	1	5	10	50	heavy	blue right	heavy blue right	red	left	0
24/11/2020	cockatoo	Figaro	male	2	1	1	1	heavy	blue left	heavy blue left	red	right	1
24/11/2020	cockatoo	Figaro	male	2	1	2	2	light	blue right	light blue right	blue	right	1
24/11/2020	cockatoo	Figaro	male	2	1	3	3	light	blue left	light blue left	red	right	0
24/11/2020	cockatoo	Figaro	male	2	1	4	4	heavy	blue right	heavy blue right	blue	right	0
24/11/2020	cockatoo	Figaro	male	2	1	5	5	heavy	blue right	heavy blue right	blue	right	0
24/11/2020	cockatoo	Figaro	male	2	1	6	6	light	blue left	light blue left	red	right	0
24/11/2020	cockatoo	Figaro	male	2	1	7	7	heavy	blue right	heavy blue right	blue	right	0
24/11/2020	cockatoo	Figaro	male	2	1	8	8	heavy	blue left	heavy blue left	red	right	1
24/11/2020	cockatoo	Figaro	male	2	1	9	9	light	blue right	light blue right	blue	right	1
24/11/2020	cockatoo	Figaro	male	2	1	10	10	heavy	blue right	heavy blue right	blue	right	0
02/12/2020	cockatoo	Figaro	male	2	2	1	11	heavy	blue left	heavy blue left	red	right	1
02/12/2020	cockatoo	Figaro	male	2	2	2	12	light	blue right	light blue right	blue	right	1
02/12/2020	cockatoo	Figaro	male	2	2	3	13	light	blue right	light blue right	blue	right	1
02/12/2020	cockatoo	Figaro	male	2	2	4	14	light	blue right	light blue right	blue	right	1
02/12/2020	cockatoo	Figaro	male	2	2	5	15	heavy	blue left	heavy blue left	red	right	1
02/12/2020	cockatoo	Figaro	male	2	2	6	16	light	blue left	light blue left	red	right	0
02/12/2020	cockatoo	Figaro	male	2	2	7	17	light	blue left	light blue left	red	right	0
02/12/2020	cockatoo	Figaro	male	2	2	8	18	heavy	blue right	heavy blue right	blue	right	0
02/12/2020	cockatoo	Figaro	male	2	2	9	19	heavy	blue right	heavy blue right	blue	right	0
02/12/2020	cockatoo	Figaro	male	2	2	10	20	light	blue right	light blue right	blue	right	1
06/12/2020	cockatoo	Figaro	male	2	3	1	21	light	blue right	light blue right	red	left	0
06/12/2020	cockatoo	Figaro	male	2	3	2	22	light	blue left	light blue left	red	right	0
06/12/2020	cockatoo	Figaro	male	2	3	3	23	light	blue right	light blue right	blue	right	1
06/12/2020	cockatoo	Figaro	male	2	3	4	24	heavy	blue right	heavy blue right	blue	right	0
06/12/2020	cockatoo	Figaro	male	2	3	5	25	light	blue right	light blue right	blue	right	1
06/12/2020	cockatoo	Figaro	male	2	3	6	26	heavy	blue left	heavy blue left	red	right	1
06/12/2020	cockatoo	Figaro	male	2	3	7	27	light	blue right	light blue right	blue	right	1
06/12/2020	cockatoo	Figaro	male	2	3	8	28	light	blue left	light blue left	red	right	0
06/12/2020	cockatoo	Figaro	male	2	3	9	29	heavy	blue right	heavy blue right	blue	right	0
06/12/2020	cockatoo	Figaro	male	2	3	10	30	light	blue left	light blue left	red	right	0
09/12/2020	cockatoo	Figaro	male	2	4	1	31	light	blue left	light blue left	red	right	0
09/12/2020	cockatoo	Figaro	male	2	4	2	32	light	blue left	light blue left	red	right	0
09/12/2020	cockatoo	Figaro	male	2	4	3	33	heavy	blue right	heavy blue right	blue	right	0
09/12/2020	cockatoo	Figaro	male	2	4	4	34	light	blue right	light blue right	blue	right	1
09/12/2020	cockatoo	Figaro	male	2	4	5	35	heavy	blue right	heavy blue right	blue	right	0
09/12/2020	cockatoo	Figaro	male	2	4	6	36	light	blue left	light blue left	red	right	0
09/12/2020	cockatoo	Figaro	male	2	4	7	37	light	blue left	light blue left	red	right	0
09/12/2020	cockatoo	Figaro	male	2	4	8	38	heavy	blue right	heavy blue right	blue	right	0
09/12/2020	cockatoo	Figaro	male	2	4	9	39	light	blue left	light blue left	red	right	0
09/12/2020	cockatoo	Figaro	male	2	4	10	40	light	blue right	light blue right	blue	right	1
13/12/2020	cockatoo	Figaro	male	2	5	1	41	light	blue left	light blue left	red	right	0
13/12/2020	cockatoo	Figaro	male	2	5	2	42	light	blue right	light blue right	blue	right	1
13/12/2020	cockatoo	Figaro	male	2	5	3	43	light	blue right	light blue right	blue	right	1
13/12/2020	cockatoo	Figaro	male	2	5	4	44	heavy	blue right	heavy blue right	blue	right	0
13/12/2020	cockatoo	Figaro	male	2	5	5	45	heavy	blue left	heavy blue left	red	right	1
13/12/2020	cockatoo	Figaro	male	2	5	6	46	heavy	blue left	heavy blue left	red	right	1
13/12/2020	cockatoo	Figaro	male	2	5	7	47	light	blue left	light blue left	red	right	0
13/12/2020	cockatoo	Figaro	male	2	5	8	48	heavy	blue right	heavy blue right	blue	right	0
13/12/2020	cockatoo	Figaro	male	2	5	9	49	light	blue right	light blue right	blue	right	1
13/12/2020	cockatoo	Figaro	male	2	5	10	50	light	blue left	light blue left	red	right	0
16/12/2020	cockatoo	Figaro	male	2	6	1	51	heavy	blue right	heavy blue right	blue	right	0
16/12/2020	cockatoo	Figaro	male	2	6	2	52	light	blue left	light blue left	red	right	0
16/12/2020	cockatoo	Figaro	male	2	6	3	53	heavy	blue left	heavy blue left	red	right	1
16/12/2020	cockatoo	Figaro	male	2	6	4	54	light	blue left	light blue left	red	right	0
16/12/2020	cockatoo	Figaro	male	2	6	5	55	light	blue right	light blue right	blue	right	1
16/12/2020	cockatoo	Figaro	male	2	6	6	56	light	blue right	light blue right	blue	right	1
16/12/2020	cockatoo	Figaro	male	2	6	7	57	heavy	blue left	heavy blue left	red	right	1
16/12/2020	cockatoo	Figaro	male	2	6	8	58	light	blue left	light blue left	red	right	0
16/12/2020	cockatoo	Figaro	male	2	6	9	59	light	blue right	light blue right	blue	right	1
16/12/2020	cockatoo	Figaro	male	2	6	10	60	heavy	blue left	heavy blue left	red	right	1
18/12/2020	cockatoo	Figaro	male	2	7	1	61	light	blue left	light blue left	red	right	0
18/12/2020	cockatoo	Figaro	male	2	7	2	62	light	blue right	light blue right	blue	right	1
18/12/2020	cockatoo	Figaro	male	2	7	3	63	light	blue left	light blue left	red	right	0
18/12/2020	cockatoo	Figaro	male	2	7	4	64	heavy	blue left	heavy blue left	red	right	1
18/12/2020	cockatoo	Figaro	male	2	7	5	65	light	blue left	light blue left	red	right	0
18/12/2020	cockatoo	Figaro	male	2	7	6	66	light	blue right	light blue right	blue	right	1
18/12/2020	cockatoo	Figaro	male	2	7	7	67	light	blue left	light blue left	red	right	0
18/12/2020	cockatoo	Figaro	male	2	7	8	68	heavy	blue right	heavy blue right	blue	right	0
18/12/2020	cockatoo	Figaro	male	2	7	9	69	light	blue left	light blue left	red	right	0
18/12/2020	cockatoo	Figaro	male	2	7	10	70	light	blue right	light blue right	blue	right	1
27/12/2020	cockatoo	Figaro	male	2	8	1	71	heavy	blue left	heavy blue left	red	right	1
27/12/2020	cockatoo	Figaro	male	2	8	2	72	heavy	blue right	heavy blue right	blue	right	0
27/12/2020	cockatoo	Figaro	male	2	8	3	73	heavy	blue left	heavy blue left	red	right	1
27/12/2020	cockatoo	Figaro	male	2	8	4	74	light	blue right	light blue right	blue	right	1
27/12/2020	cockatoo	Figaro	male	2	8	5	75	light	blue left	light blue left	red	right	0
27/12/2020	cockatoo	Figaro	male	2	8	6	76	light	blue left	light blue left	red	right	0
27/12/2020	cockatoo	Figaro	male	2	8	7	77	heavy	blue left	heavy blue left	red	right	1
27/12/2020	cockatoo	Figaro	male	2	8	8	78	light	blue right	light blue right	blue	right	1
27/12/2020	cockatoo	Figaro	male	2	8	9	79	light	blue left	light blue left	red	right	0
27/12/2020	cockatoo	Figaro	male	2	8	10	80	light	blue left	light blue left	red	right	0
30/12/2020	cockatoo	Figaro	male	2	9	1	81	light	blue right	light blue right	blue	right	1
30/12/2020	cockatoo	Figaro	male	2	9	2	82	heavy	blue left	heavy blue left	red	right	1
30/12/2020	cockatoo	Figaro	male	2	9	3	83	heavy	blue left	heavy blue left	red	right	1
30/12/2020	cockatoo	Figaro	male	2	9	4	84	heavy	blue left	heavy blue left	red	right	1
30/12/2020	cockatoo	Figaro	male	2	9	5	85	light	blue right	light blue right	blue	right	1
30/12/2020	cockatoo	Figaro	male	2	9	6	86	light	blue left	light blue left	red	right	0
30/12/2020	cockatoo	Figaro	male	2	9	7	87	heavy	blue right	heavy blue right	blue	right	0
30/12/2020	cockatoo	Figaro	male	2	9	8	88	light	blue right	light blue right	blue	right	1
30/12/2020	cockatoo	Figaro	male	2	9	9	89	heavy	blue left	heavy blue left	red	right	1
30/12/2020	cockatoo	Figaro	male	2	9	10	90	light	blue left	light blue left	red	right	1
06/01/2021	cockatoo	Figaro	male	2	10	1	91	heavy	blue right	heavy blue right	blue	right	0
06/01/2021	cockatoo	Figaro	male	2	10	2	92	heavy	blue right	heavy blue right	blue	right	0
06/01/2021	cockatoo	Figaro	male	2	10	3	93	heavy	blue left	heavy blue left	red	right	1
06/01/2021	cockatoo	Figaro	male	2	10	4	94	light	blue left	light blue left	red	right	0
06/01/2021	cockatoo	Figaro	male	2	10	5	95	heavy	blue right	heavy blue right	blue	right	0
06/01/2021	cockatoo	Figaro	male	2	10	6	96	heavy	blue left	heavy blue left	red	right	1
06/01/2021	cockatoo	Figaro	male	2	10	7	97	heavy	blue left	heavy blue left	red	right	1
06/01/2021	cockatoo	Figaro	male	2	10	8	98	light	blue left	light blue left	red	right	0
06/01/2021	cockatoo	Figaro	male	2	10	9	99	heavy	blue right	heavy blue right	blue	right	0
06/01/2021	cockatoo	Figaro	male	2	10	10	100	light	blue right	light blue right	blue	right	1
16/01/2021	cockatoo	Figaro	male	2	11	1	101	heavy	blue left	heavy blue left	red	right	1
16/01/2021	cockatoo	Figaro	male	2	11	2	102	light	blue left	light blue left	red	right	0
16/01/2021	cockatoo	Figaro	male	2	11	3	103	heavy	blue right	heavy blue right	blue	right	0
16/01/2021	cockatoo	Figaro	male	2	11	4	104	light	blue left	light blue left	red	right	0
16/01/2021	cockatoo	Figaro	male	2	11	5	105	heavy	blue left	heavy blue left	red	right	1
16/01/2021	cockatoo	Figaro	male	2	11	6	106	heavy	blue left	heavy blue left	red	right	1
16/01/2021	cockatoo	Figaro	male	2	11	7	107	heavy	blue right	heavy blue right	blue	right	0
16/01/2021	cockatoo	Figaro	male	2	11	8	108	light	blue right	light blue right	blue	right	1
16/01/2021	cockatoo	Figaro	male	2	11	9	109	heavy	blue right	heavy blue right	blue	right	0
16/01/2021	cockatoo	Figaro	male	2	11	10	110	heavy	blue left	heavy blue left	red	right	1
17/01/2021	cockatoo	Figaro	male	2	12	1	111	light	blue right	light blue right	blue	right	1
17/01/2021	cockatoo	Figaro	male	2	12	2	112	light	blue left	light blue left	red	right	0
17/01/2021	cockatoo	Figaro	male	2	12	3	113	heavy	blue left	heavy blue left	red	right	1
17/01/2021	cockatoo	Figaro	male	2	12	4	114	light	blue left	light blue left	red	right	0
17/01/2021	cockatoo	Figaro	male	2	12	5	115	heavy	blue right	heavy blue right	blue	right	0
17/01/2021	cockatoo	Figaro	male	2	12	6	116	light	blue right	light blue right	blue	right	1
17/01/2021	cockatoo	Figaro	male	2	12	7	117	heavy	blue right	heavy blue right	blue	right	0
17/01/2021	cockatoo	Figaro	male	2	12	8	118	heavy	blue left	heavy blue left	red	right	1
17/01/2021	cockatoo	Figaro	male	2	12	9	119	heavy	blue right	heavy blue right	blue	right	0
17/01/2021	cockatoo	Figaro	male	2	12	10	120	light	blue right	light blue right	blue	right	0
20/01/2021	cockatoo	Figaro	male	2	13	1	121	heavy	blue right	heavy blue right	blue	right	0
20/01/2021	cockatoo	Figaro	male	2	13	2	122	heavy	blue right	heavy blue right	blue	right	0
20/01/2021	cockatoo	Figaro	male	2	13	3	123	heavy	blue left	heavy blue left	red	right	1
20/01/2021	cockatoo	Figaro	male	2	13	4	124	light	blue right	light blue right	blue	right	1
20/01/2021	cockatoo	Figaro	male	2	13	5	125	heavy	blue left	heavy blue left	red	right	1
20/01/2021	cockatoo	Figaro	male	2	13	6	126	light	blue right	light blue right	blue	right	1
20/01/2021	cockatoo	Figaro	male	2	13	7	127	light	blue right	light blue right	blue	right	1
20/01/2021	cockatoo	Figaro	male	2	13	8	128	heavy	blue right	heavy blue right	blue	right	0
20/01/2021	cockatoo	Figaro	male	2	13	9	129	heavy	blue left	heavy blue left	red	right	1
20/01/2021	cockatoo	Figaro	male	2	13	10	130	heavy	blue right	heavy blue right	blue	right	0
23/01/2021	cockatoo	Figaro	male	2	14	1	131	heavy	blue left	heavy blue left	red	right	1
23/01/2021	cockatoo	Figaro	male	2	14	2	132	heavy	blue right	heavy blue right	blue	right	0
23/01/2021	cockatoo	Figaro	male	2	14	3	133	heavy	blue left	heavy blue left	red	right	1
23/01/2021	cockatoo	Figaro	male	2	14	4	134	light	blue right	light blue right	blue	right	1
23/01/2021	cockatoo	Figaro	male	2	14	5	135	heavy	blue right	heavy blue right	blue	right	0
23/01/2021	cockatoo	Figaro	male	2	14	6	136	heavy	blue right	heavy blue right	blue	right	0
23/01/2021	cockatoo	Figaro	male	2	14	7	137	light	blue left	light blue left	red	right	0
23/01/2021	cockatoo	Figaro	male	2	14	8	138	light	blue right	light blue right	blue	right	1
23/01/2021	cockatoo	Figaro	male	2	14	9	139	heavy	blue left	heavy blue left	red	right	1
23/01/2021	cockatoo	Figaro	male	2	14	10	140	light	blue right	light blue right	blue	right	1
29/01/2021	cockatoo	Figaro	male	2	15	1	141	heavy	blue right	heavy blue right	blue	right	0
29/01/2021	cockatoo	Figaro	male	2	15	2	142	heavy	blue right	heavy blue right	blue	right	0
29/01/2021	cockatoo	Figaro	male	2	15	3	143	heavy	blue left	heavy blue left	red	right	1
29/01/2021	cockatoo	Figaro	male	2	15	4	144	light	blue left	light blue left	red	right	0
29/01/2021	cockatoo	Figaro	male	2	15	5	145	heavy	blue right	heavy blue right	blue	right	0
29/01/2021	cockatoo	Figaro	male	2	15	6	146	heavy	blue left	heavy blue left	red	right	1
29/01/2021	cockatoo	Figaro	male	2	15	7	147	heavy	blue left	heavy blue left	red	right	1
29/01/2021	cockatoo	Figaro	male	2	15	8	148	light	blue right	light blue right	blue	right	1
29/01/2021	cockatoo	Figaro	male	2	15	9	149	light	blue left	light blue left	red	right	0
29/01/2021	cockatoo	Figaro	male	2	15	10	150	heavy	blue left	heavy blue left	red	right	1
08/02/2021	cockatoo	Figaro	male	2	16	1	151	heavy	blue right	heavy blue right	blue	right	0
08/02/2021	cockatoo	Figaro	male	2	16	2	152	light	blue right	light blue right	blue	right	1
08/02/2021	cockatoo	Figaro	male	2	16	3	153	light	blue right	light blue right	blue	right	1
08/02/2021	cockatoo	Figaro	male	2	16	4	154	heavy	blue left	heavy blue left	red	right	1
08/02/2021	cockatoo	Figaro	male	2	16	5	155	heavy	blue right	heavy blue right	blue	right	0
08/02/2021	cockatoo	Figaro	male	2	16	6	156	light	blue left	light blue left	red	right	0
08/02/2021	cockatoo	Figaro	male	2	16	7	157	light	blue right	light blue right	blue	right	1
08/02/2021	cockatoo	Figaro	male	2	16	8	158	heavy	blue right	heavy blue right	blue	right	0
08/02/2021	cockatoo	Figaro	male	2	16	9	159	light	blue left	light blue left	red	right	0
08/02/2021	cockatoo	Figaro	male	2	16	10	160	light	blue left	light blue left	red	right	0
12/02/2021	cockatoo	Figaro	male	2	17	1	161	heavy	blue right	heavy blue right	blue	right	0
12/02/2021	cockatoo	Figaro	male	2	17	2	162	light	blue right	light blue right	blue	right	1
12/02/2021	cockatoo	Figaro	male	2	17	3	163	heavy	blue right	heavy blue right	blue	right	0
12/02/2021	cockatoo	Figaro	male	2	17	4	164	light	blue left	light blue left	red	right	0
12/02/2021	cockatoo	Figaro	male	2	17	5	165	heavy	blue right	heavy blue right	blue	right	0
12/02/2021	cockatoo	Figaro	male	2	17	6	166	light	blue left	light blue left	red	right	0
12/02/2021	cockatoo	Figaro	male	2	17	7	167	light	blue right	light blue right	blue	right	1
12/02/2021	cockatoo	Figaro	male	2	17	8	168	light	blue right	light blue right	blue	right	1
12/02/2021	cockatoo	Figaro	male	2	17	9	169	light	blue left	light blue left	red	right	0
12/02/2021	cockatoo	Figaro	male	2	17	10	170	heavy	blue left	heavy blue left	red	right	1
15/02/2021	cockatoo	Figaro	male	2	18	1	171	light	blue right	light blue right	blue	right	1
15/02/2021	cockatoo	Figaro	male	2	18	2	172	heavy	blue left	heavy blue left	red	right	1
15/02/2021	cockatoo	Figaro	male	2	18	3	173	light	blue left	light blue left	red	right	0
15/02/2021	cockatoo	Figaro	male	2	18	4	174	light	blue left	light blue left	red	right	0
15/02/2021	cockatoo	Figaro	male	2	18	5	175	light	blue right	light blue right	blue	right	1
15/02/2021	cockatoo	Figaro	male	2	18	6	176	heavy	blue left	heavy blue left	red	right	1
15/02/2021	cockatoo	Figaro	male	2	18	7	177	heavy	blue left	heavy blue left	red	right	1
15/02/2021	cockatoo	Figaro	male	2	18	8	178	light	blue left	light blue left	red	right	0
15/02/2021	cockatoo	Figaro	male	2	18	9	179	heavy	blue right	heavy blue right	blue	right	0
15/02/2021	cockatoo	Figaro	male	2	18	10	180	heavy	blue left	heavy blue left	red	right	1
17/02/2021	cockatoo	Figaro	male	2	19	1	181	heavy	blue left	heavy blue left	red	right	1
17/02/2021	cockatoo	Figaro	male	2	19	2	182	light	blue right	light blue right	blue	right	1
17/02/2021	cockatoo	Figaro	male	2	19	3	183	light	blue left	light blue left	red	right	0
17/02/2021	cockatoo	Figaro	male	2	19	4	184	light	blue left	light blue left	red	right	0
17/02/2021	cockatoo	Figaro	male	2	19	5	185	heavy	blue left	heavy blue left	red	right	1
17/02/2021	cockatoo	Figaro	male	2	19	6	186	light	blue right	light blue right	blue	right	1
17/02/2021	cockatoo	Figaro	male	2	19	7	187	heavy	blue left	heavy blue left	red	right	1
17/02/2021	cockatoo	Figaro	male	2	19	8	188	heavy	blue left	heavy blue left	red	right	1
17/02/2021	cockatoo	Figaro	male	2	19	9	189	heavy	blue left	heavy blue left	red	right	1
17/02/2021	cockatoo	Figaro	male	2	19	10	190	light	blue right	light blue right	blue	right	1
19/02/2021	cockatoo	Figaro	male	2	20	1	191	heavy	blue left	heavy blue left	red	right	1
19/02/2021	cockatoo	Figaro	male	2	20	2	192	light	blue left	light blue left	red	right	0
19/02/2021	cockatoo	Figaro	male	2	20	3	193	light	blue right	light blue right	blue	right	1
19/02/2021	cockatoo	Figaro	male	2	20	4	194	heavy	blue right	heavy blue right	blue	right	0
19/02/2021	cockatoo	Figaro	male	2	20	5	195	heavy	blue left	heavy blue left	red	right	1
19/02/2021	cockatoo	Figaro	male	2	20	6	196	heavy	blue right	heavy blue right	blue	right	0
19/02/2021	cockatoo	Figaro	male	2	20	7	197	light	blue left	light blue left	red	right	0
19/02/2021	cockatoo	Figaro	male	2	20	8	198	light	blue right	light blue right	blue	right	1
19/02/2021	cockatoo	Figaro	male	2	20	9	199	heavy	blue right	heavy blue right	blue	right	0
19/02/2021	cockatoo	Figaro	male	2	20	10	200	heavy	blue right	heavy blue right	blue	right	0
24/11/2020	cockatoo	Irene	female	2	1	1	1	heavy	blue right	heavy blue right	blue	right	0
24/11/2020	cockatoo	Irene	female	2	1	2	2	heavy	blue right	heavy blue right	red	left	1
24/11/2020	cockatoo	Irene	female	2	1	3	3	heavy	blue left	heavy blue left	blue	left	0
24/11/2020	cockatoo	Irene	female	2	1	4	4	light	blue right	light blue right	red	left	0
24/11/2020	cockatoo	Irene	female	2	1	5	5	heavy	blue right	heavy blue right	red	left	1
24/11/2020	cockatoo	Irene	female	2	1	6	6	heavy	blue left	heavy blue left	blue	left	0
24/11/2020	cockatoo	Irene	female	2	1	7	7	heavy	blue left	heavy blue left	blue	left	0
24/11/2020	cockatoo	Irene	female	2	1	8	8	light	blue right	light blue right	red	left	0
24/11/2020	cockatoo	Irene	female	2	1	9	9	heavy	blue left	heavy blue left	red	right	1
24/11/2020	cockatoo	Irene	female	2	1	10	10	heavy	blue right	heavy blue right	red	left	1
02/12/2020	cockatoo	Irene	female	2	2	1	11	heavy	blue right	heavy blue right	blue	right	0
02/12/2020	cockatoo	Irene	female	2	2	2	12	light	blue left	light blue left	red	right	0
02/12/2020	cockatoo	Irene	female	2	2	3	13	heavy	blue right	heavy blue right	blue	right	0
02/12/2020	cockatoo	Irene	female	2	2	4	14	light	blue right	light blue right	blue	right	1
02/12/2020	cockatoo	Irene	female	2	2	5	15	heavy	blue right	heavy blue right	blue	right	0
02/12/2020	cockatoo	Irene	female	2	2	6	16	heavy	blue left	heavy blue left	red	right	1
02/12/2020	cockatoo	Irene	female	2	2	7	17	light	blue right	light blue right	blue	right	1
02/12/2020	cockatoo	Irene	female	2	2	8	18	light	blue right	light blue right	blue	right	1
02/12/2020	cockatoo	Irene	female	2	2	9	19	light	blue right	light blue right	blue	right	1
02/12/2020	cockatoo	Irene	female	2	2	10	20	heavy	blue left	heavy blue left	red	right	1
06/12/2020	cockatoo	Irene	female	2	3	1	21	heavy	blue right	heavy blue right	red	left	1
06/12/2020	cockatoo	Irene	female	2	3	2	22	heavy	blue left	heavy blue left	blue	left	0
06/12/2020	cockatoo	Irene	female	2	3	3	23	heavy	blue right	heavy blue right	red	left	1
06/12/2020	cockatoo	Irene	female	2	3	4	24	light	blue left	light blue left	red	left	0
06/12/2020	cockatoo	Irene	female	2	3	5	25	light	blue right	light blue right	red	left	0
06/12/2020	cockatoo	Irene	female	2	3	6	26	light	blue left	light blue left	blue	left	1
06/12/2020	cockatoo	Irene	female	2	3	7	27	heavy	blue right	heavy blue right	red	left	1
06/12/2020	cockatoo	Irene	female	2	3	8	28	heavy	blue right	heavy blue right	red	left	1
06/12/2020	cockatoo	Irene	female	2	3	9	29	heavy	blue left	heavy blue left	blue	left	0
06/12/2020	cockatoo	Irene	female	2	3	10	30	light	blue right	light blue right	red	left	0
09/12/2020	cockatoo	Irene	female	2	4	1	31	heavy	blue left	heavy blue left	blue	left	0
09/12/2020	cockatoo	Irene	female	2	4	2	32	heavy	blue left	heavy blue left	blue	left	0
09/12/2020	cockatoo	Irene	female	2	4	3	33	heavy	blue left	heavy blue left	blue	left	0
09/12/2020	cockatoo	Irene	female	2	4	4	34	light	blue right	light blue right	red	left	0
09/12/2020	cockatoo	Irene	female	2	4	5	35	light	blue left	light blue left	red	right	0
09/12/2020	cockatoo	Irene	female	2	4	6	36	heavy	blue left	heavy blue left	blue	left	0
09/12/2020	cockatoo	Irene	female	2	4	7	37	heavy	blue left	heavy blue left	blue	left	0
09/12/2020	cockatoo	Irene	female	2	4	8	38	light	blue right	light blue right	red	left	0
09/12/2020	cockatoo	Irene	female	2	4	9	39	heavy	blue right	heavy blue right	red	left	1
09/12/2020	cockatoo	Irene	female	2	4	10	40	heavy	blue left	heavy blue left	blue	left	0
13/12/2020	cockatoo	Irene	female	2	5	1	41	heavy	blue left	heavy blue left	red	left	1
13/12/2020	cockatoo	Irene	female	2	5	2	42	heavy	blue right	heavy blue right	blue	right	0
13/12/2020	cockatoo	Irene	female	2	5	3	43	heavy	blue right	heavy blue right	red	left	1
13/12/2020	cockatoo	Irene	female	2	5	4	44	light	blue left	light blue left	red	right	0
13/12/2020	cockatoo	Irene	female	2	5	5	45	heavy	blue right	heavy blue right	blue	right	0
13/12/2020	cockatoo	Irene	female	2	5	6	46	heavy	blue left	heavy blue left	blue	left	0
13/12/2020	cockatoo	Irene	female	2	5	7	47	light	blue right	light blue right	red	left	0
13/12/2020	cockatoo	Irene	female	2	5	8	48	heavy	blue left	heavy blue left	blue	left	0
13/12/2020	cockatoo	Irene	female	2	5	9	49	light	blue left	light blue left	blue	left	1
13/12/2020	cockatoo	Irene	female	2	5	10	50	light	blue right	light blue right	red	left	0
16/12/2020	cockatoo	Irene	female	2	6	1	51	heavy	blue left	heavy blue left	blue	left	0
16/12/2020	cockatoo	Irene	female	2	6	2	52	light	blue left	light blue left	blue	left	1
16/12/2020	cockatoo	Irene	female	2	6	3	53	light	blue left	light blue left	blue	left	1
16/12/2020	cockatoo	Irene	female	2	6	4	54	light	blue right	light blue right	red	left	0
16/12/2020	cockatoo	Irene	female	2	6	5	55	heavy	blue left	heavy blue left	blue	left	0
16/12/2020	cockatoo	Irene	female	2	6	6	56	light	blue left	light blue left	blue	left	1
16/12/2020	cockatoo	Irene	female	2	6	7	57	light	blue left	light blue left	blue	left	1
16/12/2020	cockatoo	Irene	female	2	6	8	58	light	blue right	light blue right	blue	right	1
16/12/2020	cockatoo	Irene	female	2	6	9	59	heavy	blue right	heavy blue right	red	left	1
16/12/2020	cockatoo	Irene	female	2	6	10	60	light	blue left	light blue left	blue	left	1
18/12/2020	cockatoo	Irene	female	2	7	1	61	light	blue right	light blue right	red	left	0
18/12/2020	cockatoo	Irene	female	2	7	2	62	heavy	blue right	heavy blue right	red	left	1
18/12/2020	cockatoo	Irene	female	2	7	3	63	heavy	blue left	heavy blue left	blue	left	0
18/12/2020	cockatoo	Irene	female	2	7	4	64	light	blue left	light blue left	blue	left	1
18/12/2020	cockatoo	Irene	female	2	7	5	65	heavy	blue right	heavy blue right	red	left	1
18/12/2020	cockatoo	Irene	female	2	7	6	66	heavy	blue right	heavy blue right	red	left	1
18/12/2020	cockatoo	Irene	female	2	7	7	67	light	blue left	light blue left	blue	left	1
18/12/2020	cockatoo	Irene	female	2	7	8	68	heavy	blue right	heavy blue right	red	left	1
18/12/2020	cockatoo	Irene	female	2	7	9	69	heavy	blue left	heavy blue left	blue	left	0
18/12/2020	cockatoo	Irene	female	2	7	10	70	light	blue left	light blue left	blue	left	1
27/12/2020	cockatoo	Irene	female	2	8	1	71	heavy	blue left	heavy blue left	blue	left	0
27/12/2020	cockatoo	Irene	female	2	8	2	72	light	blue left	light blue left	blue	left	1
27/12/2020	cockatoo	Irene	female	2	8	3	73	heavy	blue left	heavy blue left	blue	left	0
27/12/2020	cockatoo	Irene	female	2	8	4	74	heavy	blue right	heavy blue right	red	left	1
27/12/2020	cockatoo	Irene	female	2	8	5	75	light	blue right	light blue right	red	left	0
27/12/2020	cockatoo	Irene	female	2	8	6	76	light	blue left	light blue left	blue	left	1
27/12/2020	cockatoo	Irene	female	2	8	7	77	heavy	blue left	heavy blue left	blue	left	0
27/12/2020	cockatoo	Irene	female	2	8	8	78	light	blue left	light blue left	blue	left	1
27/12/2020	cockatoo	Irene	female	2	8	9	79	light	blue right	light blue right	red	left	0
27/12/2020	cockatoo	Irene	female	2	8	10	80	light	blue left	light blue left	blue	left	1
30/12/2020	cockatoo	Irene	female	2	9	1	81	light	blue right	light blue right	red	left	0
30/12/2020	cockatoo	Irene	female	2	9	2	82	light	blue right	light blue right	red	left	0
30/12/2020	cockatoo	Irene	female	2	9	3	83	light	blue left	light blue left	blue	left	1
30/12/2020	cockatoo	Irene	female	2	9	4	84	heavy	blue right	heavy blue right	red	left	1
30/12/2020	cockatoo	Irene	female	2	9	5	85	heavy	blue left	heavy blue left	blue	left	0
30/12/2020	cockatoo	Irene	female	2	9	6	86	light	blue left	light blue left	blue	left	1
30/12/2020	cockatoo	Irene	female	2	9	7	87	light	blue right	light blue right	red	left	0
30/12/2020	cockatoo	Irene	female	2	9	8	88	light	blue left	light blue left	blue	left	1
30/12/2020	cockatoo	Irene	female	2	9	9	89	heavy	blue left	heavy blue left	blue	left	0
30/12/2020	cockatoo	Irene	female	2	9	10	90	heavy	blue left	heavy blue left	blue	left	0
06/01/2021	cockatoo	Irene	female	2	10	1	91	heavy	blue right	heavy blue right	red	left	1
06/01/2021	cockatoo	Irene	female	2	10	2	92	light	blue right	light blue right	red	left	0
06/01/2021	cockatoo	Irene	female	2	10	3	93	heavy	blue right	heavy blue right	red	left	1
06/01/2021	cockatoo	Irene	female	2	10	4	94	light	blue left	light blue left	blue	left	1
06/01/2021	cockatoo	Irene	female	2	10	5	95	light	blue right	light blue right	red	left	0
06/01/2021	cockatoo	Irene	female	2	10	6	96	heavy	blue left	heavy blue left	blue	left	0
06/01/2021	cockatoo	Irene	female	2	10	7	97	light	blue right	light blue right	red	left	0
06/01/2021	cockatoo	Irene	female	2	10	8	98	heavy	blue right	heavy blue right	red	left	1
06/01/2021	cockatoo	Irene	female	2	10	9	99	heavy	blue right	heavy blue right	red	left	1
06/01/2021	cockatoo	Irene	female	2	10	10	100	heavy	blue left	heavy blue left	blue	left	0
16/01/2021	cockatoo	Irene	female	2	11	1	101	light	blue right	light blue right	red	left	0
16/01/2021	cockatoo	Irene	female	2	11	2	102	heavy	blue left	heavy blue left	blue	left	0
16/01/2021	cockatoo	Irene	female	2	11	3	103	light	blue right	light blue right	red	left	0
16/01/2021	cockatoo	Irene	female	2	11	4	104	light	blue right	light blue right	red	left	0
16/01/2021	cockatoo	Irene	female	2	11	5	105	light	blue left	light blue left	blue	left	1
16/01/2021	cockatoo	Irene	female	2	11	6	106	heavy	blue right	heavy blue right	red	left	1
16/01/2021	cockatoo	Irene	female	2	11	7	107	light	blue right	light blue right	red	left	0
16/01/2021	cockatoo	Irene	female	2	11	8	108	light	blue left	light blue left	blue	left	1
16/01/2021	cockatoo	Irene	female	2	11	9	109	light	blue right	light blue right	red	left	0
16/01/2021	cockatoo	Irene	female	2	11	10	110	heavy	blue right	heavy blue right	red	left	1
17/01/2021	cockatoo	Irene	female	2	12	1	111	light	blue right	light blue right	red	left	0
17/01/2021	cockatoo	Irene	female	2	12	2	112	light	blue left	light blue left	blue	left	1
17/01/2021	cockatoo	Irene	female	2	12	3	113	heavy	blue right	heavy blue right	red	left	1
17/01/2021	cockatoo	Irene	female	2	12	4	114	heavy	blue left	heavy blue left	blue	left	0
17/01/2021	cockatoo	Irene	female	2	12	5	115	heavy	blue right	heavy blue right	red	left	1
17/01/2021	cockatoo	Irene	female	2	12	6	116	light	blue right	light blue right	red	left	0
17/01/2021	cockatoo	Irene	female	2	12	7	117	light	blue right	light blue right	red	left	0
17/01/2021	cockatoo	Irene	female	2	12	8	118	light	blue left	light blue left	blue	left	1
17/01/2021	cockatoo	Irene	female	2	12	9	119	heavy	blue right	heavy blue right	red	left	1
17/01/2021	cockatoo	Irene	female	2	12	10	120	heavy	blue right	heavy blue right	red	left	1
23/01/2021	cockatoo	Irene	female	2	13	1	121	heavy	blue right	heavy blue right	red	left	1
23/01/2021	cockatoo	Irene	female	2	13	2	122	light	blue left	light blue left	blue	left	1
23/01/2021	cockatoo	Irene	female	2	13	3	123	light	blue left	light blue left	blue	left	1
23/01/2021	cockatoo	Irene	female	2	13	4	124	heavy	blue right	heavy blue right	red	left	1
23/01/2021	cockatoo	Irene	female	2	13	5	125	light	blue left	light blue left	blue	left	1
23/01/2021	cockatoo	Irene	female	2	13	6	126	heavy	blue left	heavy blue left	blue	left	0
23/01/2021	cockatoo	Irene	female	2	13	7	127	light	blue left	light blue left	blue	left	1
23/01/2021	cockatoo	Irene	female	2	13	8	128	light	blue left	light blue left	blue	left	1
23/01/2021	cockatoo	Irene	female	2	13	9	129	heavy	blue right	heavy blue right	red	left	1
23/01/2021	cockatoo	Irene	female	2	13	10	130	light	blue left	light blue left	blue	left	1
29/01/2021	cockatoo	Irene	female	2	14	1	131	heavy	blue left	heavy blue left	blue	left	0
29/01/2021	cockatoo	Irene	female	2	14	2	132	light	blue right	light blue right	red	left	0
29/01/2021	cockatoo	Irene	female	2	14	3	133	heavy	blue left	heavy blue left	blue	left	0
29/01/2021	cockatoo	Irene	female	2	14	4	134	heavy	blue right	heavy blue right	red	left	1
29/01/2021	cockatoo	Irene	female	2	14	5	135	light	blue left	light blue left	blue	left	1
29/01/2021	cockatoo	Irene	female	2	14	6	136	heavy	blue right	heavy blue right	red	left	1
29/01/2021	cockatoo	Irene	female	2	14	7	137	heavy	blue left	heavy blue left	blue	left	0
29/01/2021	cockatoo	Irene	female	2	14	8	138	light	blue right	light blue right	red	left	0
29/01/2021	cockatoo	Irene	female	2	14	9	139	light	blue right	light blue right	red	left	0
29/01/2021	cockatoo	Irene	female	2	14	10	140	light	blue left	light blue left	blue	left	1
07/02/2021	cockatoo	Irene	female	2	15	1	141	light	blue left	light blue left	blue	left	1
07/02/2021	cockatoo	Irene	female	2	15	2	142	light	blue right	light blue right	red	left	0
07/02/2021	cockatoo	Irene	female	2	15	3	143	light	blue left	light blue left	blue	left	1
07/02/2021	cockatoo	Irene	female	2	15	4	144	heavy	blue left	heavy blue left	blue	left	0
07/02/2021	cockatoo	Irene	female	2	15	5	145	light	blue right	light blue right	red	left	0
07/02/2021	cockatoo	Irene	female	2	15	6	146	heavy	blue left	heavy blue left	blue	left	0
07/02/2021	cockatoo	Irene	female	2	15	7	147	light	blue right	light blue right	red	left	0
07/02/2021	cockatoo	Irene	female	2	15	8	148	light	blue left	light blue left	blue	left	1
07/02/2021	cockatoo	Irene	female	2	15	9	149	heavy	blue right	heavy blue right	red	left	1
07/02/2021	cockatoo	Irene	female	2	15	10	150	light	blue right	light blue right	blue	left	1
08/02/2021	cockatoo	Irene	female	2	16	1	151	heavy	blue right	heavy blue right	red	left	1
08/02/2021	cockatoo	Irene	female	2	16	2	152	heavy	blue right	heavy blue right	red	left	1
08/02/2021	cockatoo	Irene	female	2	16	3	153	light	blue right	light blue right	red	left	0
08/02/2021	cockatoo	Irene	female	2	16	4	154	heavy	blue left	heavy blue left	blue	left	0
08/02/2021	cockatoo	Irene	female	2	16	5	155	light	blue right	light blue right	red	left	0
08/02/2021	cockatoo	Irene	female	2	16	6	156	light	blue left	light blue left	blue	left	1
08/02/2021	cockatoo	Irene	female	2	16	7	157	heavy	blue left	heavy blue left	blue	left	0
08/02/2021	cockatoo	Irene	female	2	16	8	158	light	blue right	light blue right	red	left	0
08/02/2021	cockatoo	Irene	female	2	16	9	159	light	blue right	light blue right	red	left	0
08/02/2021	cockatoo	Irene	female	2	16	10	160	heavy	blue right	heavy blue right	red	left	1
12/02/2021	cockatoo	Irene	female	2	17	1	161	heavy	blue left	heavy blue left	blue	left	0
12/02/2021	cockatoo	Irene	female	2	17	2	162	light	blue left	light blue left	blue	left	1
12/02/2021	cockatoo	Irene	female	2	17	3	163	light	blue left	light blue left	blue	left	1
12/02/2021	cockatoo	Irene	female	2	17	4	164	heavy	blue right	heavy blue right	red	left	1
12/02/2021	cockatoo	Irene	female	2	17	5	165	heavy	blue left	heavy blue left	blue	left	0
12/02/2021	cockatoo	Irene	female	2	17	6	166	heavy	blue left	heavy blue left	blue	left	0
12/02/2021	cockatoo	Irene	female	2	17	7	167	light	blue left	light blue left	blue	left	1
12/02/2021	cockatoo	Irene	female	2	17	8	168	heavy	blue right	heavy blue right	red	left	1
12/02/2021	cockatoo	Irene	female	2	17	9	169	heavy	blue left	heavy blue left	blue	left	0
12/02/2021	cockatoo	Irene	female	2	17	10	170	heavy	blue left	heavy blue left	blue	left	0
15/02/2021	cockatoo	Irene	female	2	18	1	171	heavy	blue left	heavy blue left	blue	left	0
15/02/2021	cockatoo	Irene	female	2	18	2	172	heavy	blue left	heavy blue left	blue	left	0
15/02/2021	cockatoo	Irene	female	2	18	3	173	heavy	blue left	heavy blue left	blue	left	0
15/02/2021	cockatoo	Irene	female	2	18	4	174	light	blue right	light blue right	red	left	0
15/02/2021	cockatoo	Irene	female	2	18	5	175	heavy	blue right	heavy blue right	red	left	1
15/02/2021	cockatoo	Irene	female	2	18	6	176	heavy	blue right	heavy blue right	red	left	1
15/02/2021	cockatoo	Irene	female	2	18	7	177	heavy	blue left	heavy blue left	blue	left	0
15/02/2021	cockatoo	Irene	female	2	18	8	178	light	blue right	light blue right	red	left	0
15/02/2021	cockatoo	Irene	female	2	18	9	179	heavy	blue right	heavy blue right	red	left	1
15/02/2021	cockatoo	Irene	female	2	18	10	180	heavy	blue right	heavy blue right	red	left	1
17/02/2021	cockatoo	Irene	female	2	19	1	181	light	blue left	light blue left	blue	left	1
17/02/2021	cockatoo	Irene	female	2	19	2	182	light	blue right	light blue right	red	left	0
17/02/2021	cockatoo	Irene	female	2	19	3	183	light	blue right	light blue right	red	left	0
17/02/2021	cockatoo	Irene	female	2	19	4	184	heavy	blue left	heavy blue left	blue	left	0
17/02/2021	cockatoo	Irene	female	2	19	5	185	light	blue left	light blue left	blue	left	1
17/02/2021	cockatoo	Irene	female	2	19	6	186	light	blue left	light blue left	blue	left	1
17/02/2021	cockatoo	Irene	female	2	19	7	187	heavy	blue right	heavy blue right	red	left	1
17/02/2021	cockatoo	Irene	female	2	19	8	188	light	blue left	light blue left	blue	left	1
17/02/2021	cockatoo	Irene	female	2	19	9	189	light	blue right	light blue right	red	left	0
17/02/2021	cockatoo	Irene	female	2	19	10	190	light	blue left	light blue left	blue	left	1
19/02/2021	cockatoo	Irene	female	2	20	1	191	light	blue right	light blue right	red	left	0
19/02/2021	cockatoo	Irene	female	2	20	2	192	light	blue right	light blue right	red	left	0
19/02/2021	cockatoo	Irene	female	2	20	3	193	heavy	blue right	heavy blue right	red	left	1
19/02/2021	cockatoo	Irene	female	2	20	4	194	light	blue left	light blue left	blue	left	1
19/02/2021	cockatoo	Irene	female	2	20	5	195	light	blue left	light blue left	blue	left	1
19/02/2021	cockatoo	Irene	female	2	20	6	196	light	blue right	light blue right	red	left	0
19/02/2021	cockatoo	Irene	female	2	20	7	197	heavy	blue right	heavy blue right	red	left	1
19/02/2021	cockatoo	Irene	female	2	20	8	198	light	blue left	light blue left	blue	left	1
19/02/2021	cockatoo	Irene	female	2	20	9	199	heavy	blue right	heavy blue right	red	left	1
19/02/2021	cockatoo	Irene	female	2	20	10	200	heavy	blue left	heavy blue left	blue	left	0
24/11/2020	cockatoo	Muppet	male	2	1	1	1	heavy	blue right	heavy blue right	red	left	1
24/11/2020	cockatoo	Muppet	male	2	1	2	2	heavy	blue left	heavy blue left	blue	left	0
24/11/2020	cockatoo	Muppet	male	2	1	3	3	light	blue left	light blue left	red	right	0
24/11/2020	cockatoo	Muppet	male	2	1	4	4	heavy	blue right	heavy blue right	red	left	1
24/11/2020	cockatoo	Muppet	male	2	1	5	5	light	blue left	light blue left	blue	left	1
24/11/2020	cockatoo	Muppet	male	2	1	6	6	heavy	blue right	heavy blue right	blue	right	0
24/11/2020	cockatoo	Muppet	male	2	1	7	7	light	blue right	light blue right	red	left	0
24/11/2020	cockatoo	Muppet	male	2	1	8	8	heavy	blue left	heavy blue left	red	right	1
24/11/2020	cockatoo	Muppet	male	2	1	9	9	light	blue left	light blue left	blue	left	1
24/11/2020	cockatoo	Muppet	male	2	1	10	10	heavy	blue right	heavy blue right	blue	right	0
02/12/2020	cockatoo	Muppet	male	2	2	1	11	light	blue right	light blue right	blue	right	1
02/12/2020	cockatoo	Muppet	male	2	2	2	12	heavy	blue right	heavy blue right	red	left	1
02/12/2020	cockatoo	Muppet	male	2	2	3	13	heavy	blue left	heavy blue left	red	right	1
02/12/2020	cockatoo	Muppet	male	2	2	4	14	heavy	blue right	heavy blue right	blue	right	0
02/12/2020	cockatoo	Muppet	male	2	2	5	15	light	blue right	light blue right	red	left	0
02/12/2020	cockatoo	Muppet	male	2	2	6	16	light	blue right	light blue right	blue	right	1
02/12/2020	cockatoo	Muppet	male	2	2	7	17	light	blue left	light blue left	blue	left	1
02/12/2020	cockatoo	Muppet	male	2	2	8	18	heavy	blue right	heavy blue right	red	left	1
02/12/2020	cockatoo	Muppet	male	2	2	9	19	heavy	blue right	heavy blue right	blue	right	0
02/12/2020	cockatoo	Muppet	male	2	2	10	20	light	blue right	light blue right	blue	right	1
06/12/2020	cockatoo	Muppet	male	2	3	1	21	heavy	blue right	heavy blue right	red	left	1
06/12/2020	cockatoo	Muppet	male	2	3	2	22	light	blue left	light blue left	blue	left	1
06/12/2020	cockatoo	Muppet	male	2	3	3	23	light	blue left	light blue left	red	right	0
06/12/2020	cockatoo	Muppet	male	2	3	4	24	heavy	blue right	heavy blue right	blue	right	0
06/12/2020	cockatoo	Muppet	male	2	3	5	25	heavy	blue right	heavy blue right	red	left	1
06/12/2020	cockatoo	Muppet	male	2	3	6	26	heavy	blue left	heavy blue left	red	right	1
06/12/2020	cockatoo	Muppet	male	2	3	7	27	light	blue right	light blue right	red	left	0
06/12/2020	cockatoo	Muppet	male	2	3	8	28	heavy	blue left	heavy blue left	red	right	1
06/12/2020	cockatoo	Muppet	male	2	3	9	29	heavy	blue right	heavy blue right	blue	right	0
06/12/2020	cockatoo	Muppet	male	2	3	10	30	heavy	blue right	heavy blue right	blue	right	0
09/12/2020	cockatoo	Muppet	male	2	4	1	31	heavy	blue left	heavy blue left	red	right	1
09/12/2020	cockatoo	Muppet	male	2	4	2	32	light	blue right	light blue right	red	left	0
09/12/2020	cockatoo	Muppet	male	2	4	3	33	heavy	blue right	heavy blue right	blue	right	0
09/12/2020	cockatoo	Muppet	male	2	4	4	34	light	blue right	light blue right	red	left	0
09/12/2020	cockatoo	Muppet	male	2	4	5	35	heavy	blue left	heavy blue left	red	right	1
09/12/2020	cockatoo	Muppet	male	2	4	6	36	light	blue right	light blue right	red	left	0
09/12/2020	cockatoo	Muppet	male	2	4	7	37	heavy	blue left	heavy blue left	red	right	0
09/12/2020	cockatoo	Muppet	male	2	4	8	38	heavy	blue right	heavy blue right	blue	right	0
09/12/2020	cockatoo	Muppet	male	2	4	9	39	heavy	blue left	heavy blue left	red	right	1
09/12/2020	cockatoo	Muppet	male	2	4	10	40	light	blue right	light blue right	red	left	0
13/12/2020	cockatoo	Muppet	male	2	5	1	41	light	blue right	light blue right	red	left	0
13/12/2020	cockatoo	Muppet	male	2	5	2	42	heavy	blue left	heavy blue left	blue	left	0
13/12/2020	cockatoo	Muppet	male	2	5	3	43	light	blue right	light blue right	red	left	0
13/12/2020	cockatoo	Muppet	male	2	5	4	44	heavy	blue right	heavy blue right	red	left	1
13/12/2020	cockatoo	Muppet	male	2	5	5	45	light	blue left	light blue left	blue	left	1
13/12/2020	cockatoo	Muppet	male	2	5	6	46	heavy	blue left	heavy blue left	red	right	1
13/12/2020	cockatoo	Muppet	male	2	5	7	47	heavy	blue right	heavy blue right	red	left	1
13/12/2020	cockatoo	Muppet	male	2	5	8	48	heavy	blue right	heavy blue right	red	left	1
13/12/2020	cockatoo	Muppet	male	2	5	9	49	light	blue left	light blue left	blue	left	1
13/12/2020	cockatoo	Muppet	male	2	5	10	50	heavy	blue left	heavy blue left	red	right	1
16/12/2020	cockatoo	Muppet	male	2	6	1	51	heavy	blue right	heavy blue right	red	left	1
16/12/2020	cockatoo	Muppet	male	2	6	2	52	light	blue right	light blue right	red	left	0
16/12/2020	cockatoo	Muppet	male	2	6	3	53	heavy	blue left	heavy blue left	red	right	1
16/12/2020	cockatoo	Muppet	male	2	6	4	54	heavy	blue right	heavy blue right	red	left	1
16/12/2020	cockatoo	Muppet	male	2	6	5	55	light	blue right	light blue right	blue	right	1
16/12/2020	cockatoo	Muppet	male	2	6	6	56	heavy	blue left	heavy blue left	red	right	1
16/12/2020	cockatoo	Muppet	male	2	6	7	57	light	blue left	light blue left	red	right	0
16/12/2020	cockatoo	Muppet	male	2	6	8	58	light	blue left	light blue left	red	right	0
16/12/2020	cockatoo	Muppet	male	2	6	9	59	heavy	blue right	heavy blue right	red	left	1
16/12/2020	cockatoo	Muppet	male	2	6	10	60	heavy	blue left	heavy blue left	red	right	1
27/12/2020	cockatoo	Muppet	male	2	7	1	61	light	blue right	light blue right	red	left	0
27/12/2020	cockatoo	Muppet	male	2	7	2	62	light	blue right	light blue right	red	left	0
27/12/2020	cockatoo	Muppet	male	2	7	3	63	heavy	blue right	heavy blue right	red	left	1
27/12/2020	cockatoo	Muppet	male	2	7	4	64	light	blue left	light blue left	blue	right	1
27/12/2020	cockatoo	Muppet	male	2	7	5	65	light	blue right	light blue right	red	left	0
27/12/2020	cockatoo	Muppet	male	2	7	6	66	light	blue left	light blue left	blue	left	1
27/12/2020	cockatoo	Muppet	male	2	7	7	67	heavy	blue right	heavy blue right	blue	right	0
27/12/2020	cockatoo	Muppet	male	2	7	8	68	light	blue left	light blue left	blue	left	1
27/12/2020	cockatoo	Muppet	male	2	7	9	69	heavy	blue left	heavy blue left	red	right	1
27/12/2020	cockatoo	Muppet	male	2	7	10	70	light	blue left	light blue left	blue	left	1
30/12/2020	cockatoo	Muppet	male	2	8	1	71	light	blue right	light blue right	red	left	0
30/12/2020	cockatoo	Muppet	male	2	8	2	72	light	blue right	light blue right	red	left	0
30/12/2020	cockatoo	Muppet	male	2	8	3	73	heavy	blue right	heavy blue right	red	left	1
30/12/2020	cockatoo	Muppet	male	2	8	4	74	light	blue left	light blue left	blue	left	1
30/12/2020	cockatoo	Muppet	male	2	8	5	75	light	blue right	light blue right	red	left	0
30/12/2020	cockatoo	Muppet	male	2	8	6	76	light	blue left	light blue left	blue	left	1
30/12/2020	cockatoo	Muppet	male	2	8	7	77	heavy	blue right	heavy blue right	blue	right	0
30/12/2020	cockatoo	Muppet	male	2	8	8	78	light	blue left	light blue left	blue	left	1
30/12/2020	cockatoo	Muppet	male	2	8	9	79	heavy	blue left	heavy blue left	red	right	1
30/12/2020	cockatoo	Muppet	male	2	8	10	80	light	blue left	light blue left	blue	left	1
06/01/2021	cockatoo	Muppet	male	2	9	1	81	light	blue right	light blue right	blue	right	1
06/01/2021	cockatoo	Muppet	male	2	9	2	82	light	blue right	light blue right	red	left	0
06/01/2021	cockatoo	Muppet	male	2	9	3	83	heavy	blue left	heavy blue left	red	right	1
06/01/2021	cockatoo	Muppet	male	2	9	4	84	heavy	blue left	heavy blue left	red	right	1
06/01/2021	cockatoo	Muppet	male	2	9	5	85	light	blue right	light blue right	blue	right	1
06/01/2021	cockatoo	Muppet	male	2	9	6	86	light	blue right	light blue right	blue	right	1
06/01/2021	cockatoo	Muppet	male	2	9	7	87	heavy	blue left	heavy blue left	red	left	1
06/01/2021	cockatoo	Muppet	male	2	9	8	88	heavy	blue left	heavy blue left	red	left	1
06/01/2021	cockatoo	Muppet	male	2	9	9	89	heavy	blue right	heavy blue right	blue	right	0
06/01/2021	cockatoo	Muppet	male	2	9	10	90	light	blue left	light blue left	red	right	0
16/01/2021	cockatoo	Muppet	male	2	10	1	91	heavy	blue left	heavy blue left	red	right	1
16/01/2021	cockatoo	Muppet	male	2	10	2	92	light	blue left	light blue left	red	right	0
16/01/2021	cockatoo	Muppet	male	2	10	3	93	light	blue left	light blue left	red	right	0
16/01/2021	cockatoo	Muppet	male	2	10	4	94	light	blue right	light blue right	blue	right	1
16/01/2021	cockatoo	Muppet	male	2	10	5	95	heavy	blue right	heavy blue right	red	left	1
16/01/2021	cockatoo	Muppet	male	2	10	6	96	heavy	blue left	heavy blue left	red	right	1
16/01/2021	cockatoo	Muppet	male	2	10	7	97	light	blue right	light blue right	blue	right	1
16/01/2021	cockatoo	Muppet	male	2	10	8	98	light	blue right	light blue right	blue	right	1
16/01/2021	cockatoo	Muppet	male	2	10	9	99	heavy	blue left	heavy blue left	red	right	1
16/01/2021	cockatoo	Muppet	male	2	10	10	100	light	blue left	light blue left	red	right	0
17/01/2021	cockatoo	Muppet	male	2	11	1	101	heavy	blue left	heavy blue left	red	right	1
17/01/2021	cockatoo	Muppet	male	2	11	2	102	heavy	blue left	heavy blue left	red	right	1
17/01/2021	cockatoo	Muppet	male	2	11	3	103	heavy	blue left	heavy blue left	red	right	1
17/01/2021	cockatoo	Muppet	male	2	11	4	104	light	blue right	light blue right	red	left	0
17/01/2021	cockatoo	Muppet	male	2	11	5	105	light	blue left	light blue left	red	right	0
17/01/2021	cockatoo	Muppet	male	2	11	6	106	light	blue right	light blue right	red	left	0
17/01/2021	cockatoo	Muppet	male	2	11	7	107	heavy	blue right	heavy blue right	red	left	1
17/01/2021	cockatoo	Muppet	male	2	11	8	108	light	blue right	light blue right	red	left	0
17/01/2021	cockatoo	Muppet	male	2	11	9	109	heavy	blue left	heavy blue left	red	right	1
17/01/2021	cockatoo	Muppet	male	2	11	10	110	light	blue left	light blue left	red	right	0
20/01/2021	cockatoo	Muppet	male	2	12	1	111	light	blue right	light blue right	red	left	0
20/01/2021	cockatoo	Muppet	male	2	12	2	112	heavy	blue left	heavy blue left	red	right	1
20/01/2021	cockatoo	Muppet	male	2	12	3	113	heavy	blue right	heavy blue right	blue	right	0
20/01/2021	cockatoo	Muppet	male	2	12	4	114	heavy	blue right	heavy blue right	blue	right	0
20/01/2021	cockatoo	Muppet	male	2	12	5	115	light	blue left	light blue left	red	right	0
20/01/2021	cockatoo	Muppet	male	2	12	6	116	heavy	blue right	heavy blue right	red	left	1
20/01/2021	cockatoo	Muppet	male	2	12	7	117	heavy	blue right	heavy blue right	red	left	1
20/01/2021	cockatoo	Muppet	male	2	12	8	118	heavy	blue left	heavy blue left	red	right	1
20/01/2021	cockatoo	Muppet	male	2	12	9	119	light	blue right	light blue right	blue	right	1
20/01/2021	cockatoo	Muppet	male	2	12	10	120	heavy	blue right	heavy blue right	red	left	1
23/01/2021	cockatoo	Muppet	male	2	13	1	121	light	blue left	light blue left	red	right	0
23/01/2021	cockatoo	Muppet	male	2	13	2	122	heavy	blue right	heavy blue right	blue	right	0
23/01/2021	cockatoo	Muppet	male	2	13	3	123	light	blue right	light blue right	blue	right	0
23/01/2021	cockatoo	Muppet	male	2	13	4	124	light	blue left	light blue left	red	right	0
23/01/2021	cockatoo	Muppet	male	2	13	5	125	light	blue left	light blue left	red	right	0
23/01/2021	cockatoo	Muppet	male	2	13	6	126	heavy	blue right	heavy blue right	blue	right	0
23/01/2021	cockatoo	Muppet	male	2	13	7	127	light	blue left	light blue left	blue	left	1
23/01/2021	cockatoo	Muppet	male	2	13	8	128	heavy	blue left	heavy blue left	red	right	1
23/01/2021	cockatoo	Muppet	male	2	13	9	129	heavy	blue left	heavy blue left	red	right	1
23/01/2021	cockatoo	Muppet	male	2	13	10	130	light	blue right	light blue right	red	left	0
29/01/2021	cockatoo	Muppet	male	2	14	1	131	heavy	blue right	heavy blue right	blue	right	0
29/01/2021	cockatoo	Muppet	male	2	14	2	132	light	blue left	light blue left	red	right	0
29/01/2021	cockatoo	Muppet	male	2	14	3	133	light	blue left	light blue left	red	right	0
29/01/2021	cockatoo	Muppet	male	2	14	4	134	light	blue left	light blue left	red	right	0
29/01/2021	cockatoo	Muppet	male	2	14	5	135	heavy	blue right	heavy blue right	blue	right	0
29/01/2021	cockatoo	Muppet	male	2	14	6	136	light	blue left	light blue left	red	right	0
29/01/2021	cockatoo	Muppet	male	2	14	7	137	light	blue right	light blue right	blue	right	1
29/01/2021	cockatoo	Muppet	male	2	14	8	138	light	blue left	light blue left	red	right	0
29/01/2021	cockatoo	Muppet	male	2	14	9	139	heavy	blue left	heavy blue left	red	right	1
29/01/2021	cockatoo	Muppet	male	2	14	10	140	light	blue left	light blue left	red	right	0
07/02/2021	cockatoo	Muppet	male	2	15	1	141	heavy	blue left	heavy blue left	red	right	1
07/02/2021	cockatoo	Muppet	male	2	15	2	142	light	blue right	light blue right	blue	right	1
07/02/2021	cockatoo	Muppet	male	2	15	3	143	light	blue left	light blue left	red	right	0
07/02/2021	cockatoo	Muppet	male	2	15	4	144	light	blue left	light blue left	red	right	0
07/02/2021	cockatoo	Muppet	male	2	15	5	145	heavy	blue left	heavy blue left	red	right	1
07/02/2021	cockatoo	Muppet	male	2	15	6	146	light	blue right	light blue right	blue	right	1
07/02/2021	cockatoo	Muppet	male	2	15	7	147	light	blue right	light blue right	blue	right	1
07/02/2021	cockatoo	Muppet	male	2	15	8	148	light	blue left	light blue left	red	right	0
07/02/2021	cockatoo	Muppet	male	2	15	9	149	heavy	blue left	heavy blue left	red	right	1
07/02/2021	cockatoo	Muppet	male	2	15	10	150	light	blue right	light blue right	blue	right	1
08/02/2021	cockatoo	Muppet	male	2	16	1	151	heavy	blue left	heavy blue left	red	right	1
08/02/2021	cockatoo	Muppet	male	2	16	2	152	heavy	blue right	heavy blue right	blue	right	0
08/02/2021	cockatoo	Muppet	male	2	16	3	153	light	blue left	light blue left	red	right	0
08/02/2021	cockatoo	Muppet	male	2	16	4	154	light	blue right	light blue right	blue	right	1
08/02/2021	cockatoo	Muppet	male	2	16	5	155	heavy	blue left	heavy blue left	red	right	1
08/02/2021	cockatoo	Muppet	male	2	16	6	156	light	blue right	light blue right	blue	right	1
08/02/2021	cockatoo	Muppet	male	2	16	7	157	light	blue right	light blue right	blue	right	1
08/02/2021	cockatoo	Muppet	male	2	16	8	158	heavy	blue right	heavy blue right	blue	right	0
08/02/2021	cockatoo	Muppet	male	2	16	9	159	heavy	blue left	heavy blue left	red	right	1
08/02/2021	cockatoo	Muppet	male	2	16	10	160	light	blue right	light blue right	blue	right	1
12/02/2021	cockatoo	Muppet	male	2	17	1	161	light	blue right	light blue right	red	left	0
12/02/2021	cockatoo	Muppet	male	2	17	2	162	light	blue left	light blue left	blue	left	1
12/02/2021	cockatoo	Muppet	male	2	17	3	163	light	blue left	light blue left	blue	left	1
12/02/2021	cockatoo	Muppet	male	2	17	4	164	heavy	blue left	heavy blue left	blue	left	0
12/02/2021	cockatoo	Muppet	male	2	17	5	165	light	blue right	light blue right	red	left	0
12/02/2021	cockatoo	Muppet	male	2	17	6	166	heavy	blue left	heavy blue left	blue	left	0
12/02/2021	cockatoo	Muppet	male	2	17	7	167	light	blue left	light blue left	blue	left	1
12/02/2021	cockatoo	Muppet	male	2	17	8	168	heavy	blue left	heavy blue left	blue	left	0
12/02/2021	cockatoo	Muppet	male	2	17	9	169	heavy	blue right	heavy blue right	red	left	1
12/02/2021	cockatoo	Muppet	male	2	17	10	170	heavy	blue left	heavy blue left	blue	left	0
15/02/2021	cockatoo	Muppet	male	2	18	1	171	heavy	blue right	heavy blue right	blue	right	0
15/02/2021	cockatoo	Muppet	male	2	18	2	172	heavy	blue right	heavy blue right	blue	right	0
15/02/2021	cockatoo	Muppet	male	2	18	3	173	light	blue left	light blue left	red	right	0
15/02/2021	cockatoo	Muppet	male	2	18	4	174	light	blue left	light blue left	red	right	0
15/02/2021	cockatoo	Muppet	male	2	18	5	175	heavy	blue right	heavy blue right	blue	right	0
15/02/2021	cockatoo	Muppet	male	2	18	6	176	heavy	blue right	heavy blue right	red	left	1
15/02/2021	cockatoo	Muppet	male	2	18	7	177	light	blue right	light blue right	blue	right	1
15/02/2021	cockatoo	Muppet	male	2	18	8	178	heavy	blue left	heavy blue left	red	right	1
15/02/2021	cockatoo	Muppet	male	2	18	9	179	heavy	blue left	heavy blue left	red	right	1
15/02/2021	cockatoo	Muppet	male	2	18	10	180	light	blue left	light blue left	red	right	0
17/02/2021	cockatoo	Muppet	male	2	19	1	181	heavy	blue right	heavy blue right	red	left	1
17/02/2021	cockatoo	Muppet	male	2	19	2	182	light	blue right	light blue right	blue	right	1
17/02/2021	cockatoo	Muppet	male	2	19	3	183	light	blue right	light blue right	blue	right	1
17/02/2021	cockatoo	Muppet	male	2	19	4	184	light	blue left	light blue left	blue	left	1
17/02/2021	cockatoo	Muppet	male	2	19	5	185	heavy	blue right	heavy blue right	red	left	1
17/02/2021	cockatoo	Muppet	male	2	19	6	186	heavy	blue left	heavy blue left	red	right	1
17/02/2021	cockatoo	Muppet	male	2	19	7	187	heavy	blue left	heavy blue left	blue	left	0
17/02/2021	cockatoo	Muppet	male	2	19	8	188	light	blue left	light blue left	blue	left	1
17/02/2021	cockatoo	Muppet	male	2	19	9	189	light	blue right	light blue right	blue	right	1
17/02/2021	cockatoo	Muppet	male	2	19	10	190	heavy	blue left	heavy blue left	red	right	1
19/02/2021	cockatoo	Muppet	male	2	20	1	191	light	blue right	light blue right	blue	right	1
19/02/2021	cockatoo	Muppet	male	2	20	2	192	heavy	blue right	heavy blue right	blue	right	0
19/02/2021	cockatoo	Muppet	male	2	20	3	193	heavy	blue left	heavy blue left	red	right	1
19/02/2021	cockatoo	Muppet	male	2	20	4	194	light	blue left	light blue left	red	right	0
19/02/2021	cockatoo	Muppet	male	2	20	5	195	heavy	blue right	heavy blue right	blue	right	0
19/02/2021	cockatoo	Muppet	male	2	20	6	196	light	blue left	light blue left	red	right	0
19/02/2021	cockatoo	Muppet	male	2	20	7	197	light	blue left	light blue left	red	right	0
19/02/2021	cockatoo	Muppet	male	2	20	8	198	light	blue right	light blue right	blue	right	1
19/02/2021	cockatoo	Muppet	male	2	20	9	199	heavy	blue left	heavy blue left	red	right	1
19/02/2021	cockatoo	Muppet	male	2	20	10	200	light	blue right	light blue right	red	left	0
24/11/2020	cockatoo	Titus	male	2	1	1	1	light	blue right	light blue right	red	left	0
24/11/2020	cockatoo	Titus	male	2	1	2	2	heavy	blue right	heavy blue right	red	left	1
24/11/2020	cockatoo	Titus	male	2	1	3	3	light	blue left	light blue left	blue	left	1
24/11/2020	cockatoo	Titus	male	2	1	4	4	light	blue right	light blue right	red	left	0
24/11/2020	cockatoo	Titus	male	2	1	5	5	light	blue right	light blue right	red	left	0
24/11/2020	cockatoo	Titus	male	2	1	6	6	heavy	blue left	heavy blue left	blue	left	0
24/11/2020	cockatoo	Titus	male	2	1	7	7	light	blue left	light blue left	blue	left	1
24/11/2020	cockatoo	Titus	male	2	1	8	8	light	blue right	light blue right	red	left	0
24/11/2020	cockatoo	Titus	male	2	1	9	9	heavy	blue right	heavy blue right	red	left	1
24/11/2020	cockatoo	Titus	male	2	1	10	10	heavy	blue right	heavy blue right	red	left	1
02/12/2020	cockatoo	Titus	male	2	2	1	11	heavy	blue right	heavy blue right	red	left	1
02/12/2020	cockatoo	Titus	male	2	2	2	12	heavy	blue right	heavy blue right	red	left	1
02/12/2020	cockatoo	Titus	male	2	2	3	13	heavy	blue right	heavy blue right	red	left	1
02/12/2020	cockatoo	Titus	male	2	2	4	14	light	blue left	light blue left	blue	left	1
02/12/2020	cockatoo	Titus	male	2	2	5	15	heavy	blue left	heavy blue left	blue	left	0
02/12/2020	cockatoo	Titus	male	2	2	6	16	heavy	blue left	heavy blue left	blue	left	0
02/12/2020	cockatoo	Titus	male	2	2	7	17	heavy	blue right	heavy blue right	red	left	1
02/12/2020	cockatoo	Titus	male	2	2	8	18	light	blue right	light blue right	red	left	0
02/12/2020	cockatoo	Titus	male	2	2	9	19	heavy	blue left	heavy blue left	blue	left	0
02/12/2020	cockatoo	Titus	male	2	2	10	20	light	blue left	light blue left	blue	left	0
24/11/2020	cockatoo	Moneypenny	female	2	1	1	1	light	blue right	light blue right	red	left	0
24/11/2020	cockatoo	Moneypenny	female	2	1	2	2	light	blue left	light blue left	red	right	0
24/11/2020	cockatoo	Moneypenny	female	2	1	3	3	light	blue right	light blue right	red	left	0
24/11/2020	cockatoo	Moneypenny	female	2	1	4	4	heavy	blue right	heavy blue right	red	left	1
24/11/2020	cockatoo	Moneypenny	female	2	1	5	5	light	blue right	light blue right	red	left	0
24/11/2020	cockatoo	Moneypenny	female	2	1	6	6	light	blue left	light blue left	red	right	0
24/11/2020	cockatoo	Moneypenny	female	2	1	7	7	heavy	blue right	heavy blue right	red	left	1
24/11/2020	cockatoo	Moneypenny	female	2	1	8	8	heavy	blue right	heavy blue right	red	left	1
24/11/2020	cockatoo	Moneypenny	female	2	1	9	9	heavy	blue left	heavy blue left	blue	left	0
24/11/2020	cockatoo	Moneypenny	female	2	1	10	10	light	blue right	light blue right	red	left	0
02/12/2020	cockatoo	Moneypenny	female	2	2	1	11	heavy	blue right	heavy blue right	red	left	1
02/12/2020	cockatoo	Moneypenny	female	2	2	2	12	light	blue left	light blue left	blue	left	1
02/12/2020	cockatoo	Moneypenny	female	2	2	3	13	light	blue left	light blue left	blue	left	1
02/12/2020	cockatoo	Moneypenny	female	2	2	4	14	light	blue left	light blue left	blue	left	1
02/12/2020	cockatoo	Moneypenny	female	2	2	5	15	heavy	blue right	heavy blue right	red	left	1
02/12/2020	cockatoo	Moneypenny	female	2	2	6	16	heavy	blue left	heavy blue left	blue	left	0
02/12/2020	cockatoo	Moneypenny	female	2	2	7	17	light	blue right	light blue right	red	left	0
02/12/2020	cockatoo	Moneypenny	female	2	2	8	18	light	blue left	light blue left	blue	left	1
02/12/2020	cockatoo	Moneypenny	female	2	2	9	19	heavy	blue left	heavy blue left	blue	left	0
02/12/2020	cockatoo	Moneypenny	female	2	2	10	20	heavy	blue left	heavy blue left	blue	left	0
06/12/2020	cockatoo	Moneypenny	female	2	3	1	21	heavy	blue right	heavy blue right	blue	right	0
06/12/2020	cockatoo	Moneypenny	female	2	3	2	22	light	blue left	light blue left	blue	left	1
06/12/2020	cockatoo	Moneypenny	female	2	3	3	23	heavy	blue right	heavy blue right	blue	right	0
06/12/2020	cockatoo	Moneypenny	female	2	3	4	24	heavy	blue left	heavy blue left	blue	left	0
06/12/2020	cockatoo	Moneypenny	female	2	3	5	25	light	blue left	light blue left	red	right	1
06/12/2020	cockatoo	Moneypenny	female	2	3	6	26	light	blue right	light blue right	blue	right	1
06/12/2020	cockatoo	Moneypenny	female	2	3	7	27	heavy	blue right	heavy blue right	red	left	1
06/12/2020	cockatoo	Moneypenny	female	2	3	8	28	light	blue left	light blue left	blue	left	1
06/12/2020	cockatoo	Moneypenny	female	2	3	9	29	heavy	blue right	heavy blue right	red	left	1
06/12/2020	cockatoo	Moneypenny	female	2	3	10	30	light	blue right	light blue right	blue	right	1
09/12/2020	cockatoo	Moneypenny	female	2	4	1	31	light	blue left	light blue left	blue	left	1
09/12/2020	cockatoo	Moneypenny	female	2	4	2	32	heavy	blue right	heavy blue right	red	left	1
09/12/2020	cockatoo	Moneypenny	female	2	4	3	33	light	blue left	light blue left	blue	left	1
09/12/2020	cockatoo	Moneypenny	female	2	4	4	34	light	blue right	light blue right	red	left	0
09/12/2020	cockatoo	Moneypenny	female	2	4	5	35	light	blue left	light blue left	blue	left	1
09/12/2020	cockatoo	Moneypenny	female	2	4	6	36	heavy	blue left	heavy blue left	blue	left	0
09/12/2020	cockatoo	Moneypenny	female	2	4	7	37	light	blue left	light blue left	blue	left	1
09/12/2020	cockatoo	Moneypenny	female	2	4	8	38	heavy	blue right	heavy blue right	blue	right	0
09/12/2020	cockatoo	Moneypenny	female	2	4	9	39	heavy	blue left	heavy blue left	blue	left	0
09/12/2020	cockatoo	Moneypenny	female	2	4	10	40	light	blue left	light blue left	blue	left	1
13/12/2020	cockatoo	Moneypenny	female	2	5	1	41	heavy	blue right	heavy blue right	red	left	1
13/12/2020	cockatoo	Moneypenny	female	2	5	2	42	heavy	blue left	heavy blue left	red	right	1
13/12/2020	cockatoo	Moneypenny	female	2	5	3	43	heavy	blue left	heavy blue left	blue	left	0
13/12/2020	cockatoo	Moneypenny	female	2	5	4	44	light	blue right	light blue right	red	left	0
13/12/2020	cockatoo	Moneypenny	female	2	5	5	45	heavy	blue right	heavy blue right	blue	right	0
13/12/2020	cockatoo	Moneypenny	female	2	5	6	46	heavy	blue right	heavy blue right	blue	right	0
13/12/2020	cockatoo	Moneypenny	female	2	5	7	47	light	blue left	light blue left	blue	left	1
13/12/2020	cockatoo	Moneypenny	female	2	5	8	48	light	blue right	light blue right	blue	right	1
13/12/2020	cockatoo	Moneypenny	female	2	5	9	49	light	blue right	light blue right	red	left	0
13/12/2020	cockatoo	Moneypenny	female	2	5	10	50	heavy	blue right	heavy blue right	blue	right	0
16/12/2020	cockatoo	Moneypenny	female	2	6	1	51	heavy	blue right	heavy blue right	red	left	1
16/12/2020	cockatoo	Moneypenny	female	2	6	2	52	light	blue right	light blue right	blue	right	1
16/12/2020	cockatoo	Moneypenny	female	2	6	3	53	heavy	blue right	heavy blue right	blue	right	0
16/12/2020	cockatoo	Moneypenny	female	2	6	4	54	light	blue left	light blue left	red	right	0
16/12/2020	cockatoo	Moneypenny	female	2	6	5	55	light	blue right	light blue right	blue	right	1
16/12/2020	cockatoo	Moneypenny	female	2	6	6	56	light	blue right	light blue right	blue	right	1
16/12/2020	cockatoo	Moneypenny	female	2	6	7	57	heavy	blue right	heavy blue right	blue	right	0
16/12/2020	cockatoo	Moneypenny	female	2	6	8	58	light	blue left	light blue left	blue	left	1
16/12/2020	cockatoo	Moneypenny	female	2	6	9	59	light	blue right	light blue right	blue	right	1
[truncated: 311 more rows]
