# Supplementary material for: Testing weight-based conditional discrimination in Goffin’s cockatoos, Cacatua goffiniana
Source: PLoS One. 2025 Dec 19;20(12):e0338604. doi: 10.1371/journal.pone.0338604 (PMC12716734; doi:10.1371/journal.pone.0338604)
Supplement: S2 Dataset — (CSV) [file pone.0338604.s005.csv]

date	species	subject	sex	task	session	trial	cumul.trial	success
09/12/2019	cockatoo	Dolittle	male	choice	1	1	1	0
09/12/2019	cockatoo	Dolittle	male	choice	1	2	2	0
09/12/2019	cockatoo	Dolittle	male	choice	1	3	3	0
09/12/2019	cockatoo	Dolittle	male	choice	1	4	4	1
09/12/2019	cockatoo	Dolittle	male	choice	1	5	5	1
09/12/2019	cockatoo	Dolittle	male	choice	1	6	6	0
09/12/2019	cockatoo	Dolittle	male	choice	1	7	7	0
09/12/2019	cockatoo	Dolittle	male	choice	1	8	8	0
09/12/2019	cockatoo	Dolittle	male	choice	1	9	9	0
09/12/2019	cockatoo	Dolittle	male	choice	1	10	10	0
09/12/2019	cockatoo	Dolittle	male	choice	1	11	11	1
09/12/2019	cockatoo	Dolittle	male	choice	1	12	12	0
20/12/2019	cockatoo	Dolittle	male	choice	2	1	13	1
20/12/2019	cockatoo	Dolittle	male	choice	2	2	14	0
20/12/2019	cockatoo	Dolittle	male	choice	2	3	15	1
20/12/2019	cockatoo	Dolittle	male	choice	2	4	16	0
20/12/2019	cockatoo	Dolittle	male	choice	2	5	17	1
20/12/2019	cockatoo	Dolittle	male	choice	2	6	18	0
20/12/2019	cockatoo	Dolittle	male	choice	2	7	19	0
20/12/2019	cockatoo	Dolittle	male	choice	2	8	20	1
20/12/2019	cockatoo	Dolittle	male	choice	2	9	21	0
20/12/2019	cockatoo	Dolittle	male	choice	2	10	22	1
20/12/2019	cockatoo	Dolittle	male	choice	2	11	23	1
23/12/2019	cockatoo	Dolittle	male	choice	3	1	24	1
23/12/2019	cockatoo	Dolittle	male	choice	3	2	25	0
23/12/2019	cockatoo	Dolittle	male	choice	3	3	26	1
23/12/2019	cockatoo	Dolittle	male	choice	3	4	27	1
23/12/2019	cockatoo	Dolittle	male	choice	3	5	28	1
23/12/2019	cockatoo	Dolittle	male	choice	3	6	29	0
23/12/2019	cockatoo	Dolittle	male	choice	3	7	30	0
23/12/2019	cockatoo	Dolittle	male	choice	3	8	31	1
23/12/2019	cockatoo	Dolittle	male	choice	3	9	32	1
23/12/2019	cockatoo	Dolittle	male	choice	3	10	33	1
23/12/2019	cockatoo	Dolittle	male	choice	3	11	34	0
23/12/2019	cockatoo	Dolittle	male	choice	3	12	35	1
23/12/2019	cockatoo	Dolittle	male	choice	3	13	36	0
26/12/2019	cockatoo	Dolittle	male	choice	4	1	37	1
26/12/2019	cockatoo	Dolittle	male	choice	4	2	38	1
26/12/2019	cockatoo	Dolittle	male	choice	4	3	39	0
26/12/2019	cockatoo	Dolittle	male	choice	4	4	40	1
24/11/2020	cockatoo	Dolittle	male	sorting	1	1	1	0
24/11/2020	cockatoo	Dolittle	male	sorting	1	2	2	0
24/11/2020	cockatoo	Dolittle	male	sorting	1	3	3	1
24/11/2020	cockatoo	Dolittle	male	sorting	1	4	4	0
24/11/2020	cockatoo	Dolittle	male	sorting	1	5	5	0
24/11/2020	cockatoo	Dolittle	male	sorting	1	6	6	0
24/11/2020	cockatoo	Dolittle	male	sorting	1	7	7	1
24/11/2020	cockatoo	Dolittle	male	sorting	1	8	8	1
24/11/2020	cockatoo	Dolittle	male	sorting	1	9	9	1
24/11/2020	cockatoo	Dolittle	male	sorting	1	10	10	0
02/12/2020	cockatoo	Dolittle	male	sorting	2	1	11	1
02/12/2020	cockatoo	Dolittle	male	sorting	2	2	12	0
02/12/2020	cockatoo	Dolittle	male	sorting	2	3	13	0
02/12/2020	cockatoo	Dolittle	male	sorting	2	4	14	1
02/12/2020	cockatoo	Dolittle	male	sorting	2	5	15	1
02/12/2020	cockatoo	Dolittle	male	sorting	2	6	16	0
02/12/2020	cockatoo	Dolittle	male	sorting	2	7	17	1
02/12/2020	cockatoo	Dolittle	male	sorting	2	8	18	1
02/12/2020	cockatoo	Dolittle	male	sorting	2	9	19	1
02/12/2020	cockatoo	Dolittle	male	sorting	2	10	20	0
06/12/2020	cockatoo	Dolittle	male	sorting	3	1	21	0
06/12/2020	cockatoo	Dolittle	male	sorting	3	2	22	0
06/12/2020	cockatoo	Dolittle	male	sorting	3	3	23	0
06/12/2020	cockatoo	Dolittle	male	sorting	3	4	24	1
06/12/2020	cockatoo	Dolittle	male	sorting	3	5	25	1
06/12/2020	cockatoo	Dolittle	male	sorting	3	6	26	1
06/12/2020	cockatoo	Dolittle	male	sorting	3	7	27	1
06/12/2020	cockatoo	Dolittle	male	sorting	3	8	28	1
06/12/2020	cockatoo	Dolittle	male	sorting	3	9	29	1
06/12/2020	cockatoo	Dolittle	male	sorting	3	10	30	1
09/12/2020	cockatoo	Dolittle	male	sorting	4	1	31	0
09/12/2020	cockatoo	Dolittle	male	sorting	4	2	32	1
09/12/2020	cockatoo	Dolittle	male	sorting	4	3	33	0
09/12/2020	cockatoo	Dolittle	male	sorting	4	4	34	1
09/12/2020	cockatoo	Dolittle	male	sorting	4	5	35	0
09/12/2020	cockatoo	Dolittle	male	sorting	4	6	36	1
09/12/2020	cockatoo	Dolittle	male	sorting	4	7	37	0
09/12/2020	cockatoo	Dolittle	male	sorting	4	8	38	0
09/12/2020	cockatoo	Dolittle	male	sorting	4	9	39	0
09/12/2020	cockatoo	Dolittle	male	sorting	4	10	40	1
08/12/2019	cockatoo	Heidi	female	choice	1	1	1	1
08/12/2019	cockatoo	Heidi	female	choice	1	2	2	0
08/12/2019	cockatoo	Heidi	female	choice	1	3	3	0
08/12/2019	cockatoo	Heidi	female	choice	1	4	4	1
08/12/2019	cockatoo	Heidi	female	choice	1	5	5	1
08/12/2019	cockatoo	Heidi	female	choice	1	6	6	1
08/12/2019	cockatoo	Heidi	female	choice	1	7	7	1
08/12/2019	cockatoo	Heidi	female	choice	1	8	8	0
08/12/2019	cockatoo	Heidi	female	choice	1	9	9	0
08/12/2019	cockatoo	Heidi	female	choice	1	10	10	0
08/12/2019	cockatoo	Heidi	female	choice	1	11	11	0
14/12/2019	cockatoo	Heidi	female	choice	2	1	12	0
14/12/2019	cockatoo	Heidi	female	choice	2	2	13	1
14/12/2019	cockatoo	Heidi	female	choice	2	3	14	1
14/12/2019	cockatoo	Heidi	female	choice	2	4	15	1
14/12/2019	cockatoo	Heidi	female	choice	2	5	16	0
14/12/2019	cockatoo	Heidi	female	choice	2	6	17	0
14/12/2019	cockatoo	Heidi	female	choice	2	7	18	1
14/12/2019	cockatoo	Heidi	female	choice	2	8	19	1
14/12/2019	cockatoo	Heidi	female	choice	2	9	20	0
14/12/2019	cockatoo	Heidi	female	choice	2	10	21	1
14/12/2019	cockatoo	Heidi	female	choice	2	11	22	1
14/12/2019	cockatoo	Heidi	female	choice	2	12	23	1
21/12/2019	cockatoo	Heidi	female	choice	3	1	24	1
21/12/2019	cockatoo	Heidi	female	choice	3	2	25	1
21/12/2019	cockatoo	Heidi	female	choice	3	3	26	1
21/12/2019	cockatoo	Heidi	female	choice	3	4	27	1
21/12/2019	cockatoo	Heidi	female	choice	3	5	28	0
21/12/2019	cockatoo	Heidi	female	choice	3	6	29	0
21/12/2019	cockatoo	Heidi	female	choice	3	7	30	1
21/12/2019	cockatoo	Heidi	female	choice	3	8	31	1
21/12/2019	cockatoo	Heidi	female	choice	3	9	32	0
21/12/2019	cockatoo	Heidi	female	choice	3	10	33	0
21/12/2019	cockatoo	Heidi	female	choice	3	11	34	1
21/12/2019	cockatoo	Heidi	female	choice	3	12	35	1
21/12/2019	cockatoo	Heidi	female	choice	3	13	36	0
23/12/2019	cockatoo	Heidi	female	choice	4	1	37	1
23/12/2019	cockatoo	Heidi	female	choice	4	2	38	1
23/12/2019	cockatoo	Heidi	female	choice	4	3	39	1
23/12/2019	cockatoo	Heidi	female	choice	4	4	40	0
23/12/2019	cockatoo	Heidi	female	choice	4	5	41	0
23/12/2019	cockatoo	Heidi	female	choice	4	6	42	1
23/12/2019	cockatoo	Heidi	female	choice	4	7	43	0
23/12/2019	cockatoo	Heidi	female	choice	4	8	44	1
23/12/2019	cockatoo	Heidi	female	choice	4	9	45	1
23/12/2019	cockatoo	Heidi	female	choice	4	10	46	1
23/12/2019	cockatoo	Heidi	female	choice	4	11	47	1
23/12/2019	cockatoo	Heidi	female	choice	4	12	48	1
23/12/2019	cockatoo	Heidi	female	choice	4	13	49	1
23/12/2019	cockatoo	Heidi	female	choice	4	14	50	0
01/02/2020	cockatoo	Heidi	female	choice	5	1	51	1
01/02/2020	cockatoo	Heidi	female	choice	5	2	52	1
01/02/2020	cockatoo	Heidi	female	choice	5	3	53	1
01/02/2020	cockatoo	Heidi	female	choice	5	4	54	1
01/02/2020	cockatoo	Heidi	female	choice	5	5	55	1
01/02/2020	cockatoo	Heidi	female	choice	5	6	56	1
01/02/2020	cockatoo	Heidi	female	choice	5	7	57	0
01/02/2020	cockatoo	Heidi	female	choice	5	8	58	1
01/02/2020	cockatoo	Heidi	female	choice	5	9	59	1
01/02/2020	cockatoo	Heidi	female	choice	5	10	60	1
17/02/2020	cockatoo	Heidi	female	choice	6	1	61	1
17/02/2020	cockatoo	Heidi	female	choice	6	2	62	1
17/02/2020	cockatoo	Heidi	female	choice	6	3	63	1
17/02/2020	cockatoo	Heidi	female	choice	6	4	64	1
17/02/2020	cockatoo	Heidi	female	choice	6	5	65	1
17/02/2020	cockatoo	Heidi	female	choice	6	6	66	1
17/02/2020	cockatoo	Heidi	female	choice	6	7	67	1
17/02/2020	cockatoo	Heidi	female	choice	6	8	68	0
17/02/2020	cockatoo	Heidi	female	choice	6	9	69	1
17/02/2020	cockatoo	Heidi	female	choice	6	10	70	1
02/03/2020	cockatoo	Heidi	female	choice	7	1	71	1
02/03/2020	cockatoo	Heidi	female	choice	7	2	72	1
02/03/2020	cockatoo	Heidi	female	choice	7	3	73	1
02/03/2020	cockatoo	Heidi	female	choice	7	4	74	1
02/03/2020	cockatoo	Heidi	female	choice	7	5	75	1
02/03/2020	cockatoo	Heidi	female	choice	7	6	76	1
02/03/2020	cockatoo	Heidi	female	choice	7	7	77	1
02/03/2020	cockatoo	Heidi	female	choice	7	8	78	0
02/03/2020	cockatoo	Heidi	female	choice	7	9	79	1
02/03/2020	cockatoo	Heidi	female	choice	7	10	80	0
06/12/2020	cockatoo	Heidi	female	sorting	1	1	1	0
06/12/2020	cockatoo	Heidi	female	sorting	1	2	2	1
06/12/2020	cockatoo	Heidi	female	sorting	1	3	3	0
06/12/2020	cockatoo	Heidi	female	sorting	1	4	4	1
06/12/2020	cockatoo	Heidi	female	sorting	1	5	5	0
06/12/2020	cockatoo	Heidi	female	sorting	1	6	6	1
06/12/2020	cockatoo	Heidi	female	sorting	1	7	7	0
06/12/2020	cockatoo	Heidi	female	sorting	1	8	8	1
06/12/2020	cockatoo	Heidi	female	sorting	1	9	9	1
06/12/2020	cockatoo	Heidi	female	sorting	1	10	10	0
30/12/2020	cockatoo	Heidi	female	sorting	2	1	11	1
30/12/2020	cockatoo	Heidi	female	sorting	2	2	12	0
30/12/2020	cockatoo	Heidi	female	sorting	2	3	13	0
30/12/2020	cockatoo	Heidi	female	sorting	2	4	14	1
30/12/2020	cockatoo	Heidi	female	sorting	2	5	15	1
30/12/2020	cockatoo	Heidi	female	sorting	2	6	16	0
30/12/2020	cockatoo	Heidi	female	sorting	2	7	17	1
30/12/2020	cockatoo	Heidi	female	sorting	2	8	18	1
30/12/2020	cockatoo	Heidi	female	sorting	2	9	19	1
30/12/2020	cockatoo	Heidi	female	sorting	2	10	20	1
06/01/2021	cockatoo	Heidi	female	sorting	3	1	21	0
06/01/2021	cockatoo	Heidi	female	sorting	3	2	22	0
06/01/2021	cockatoo	Heidi	female	sorting	3	3	23	1
06/01/2021	cockatoo	Heidi	female	sorting	3	4	24	0
06/01/2021	cockatoo	Heidi	female	sorting	3	5	25	0
06/01/2021	cockatoo	Heidi	female	sorting	3	6	26	0
06/01/2021	cockatoo	Heidi	female	sorting	3	7	27	1
06/01/2021	cockatoo	Heidi	female	sorting	3	8	28	1
06/01/2021	cockatoo	Heidi	female	sorting	3	9	29	0
06/01/2021	cockatoo	Heidi	female	sorting	3	10	30	0
16/01/2021	cockatoo	Heidi	female	sorting	4	1	31	0
16/01/2021	cockatoo	Heidi	female	sorting	4	2	32	1
16/01/2021	cockatoo	Heidi	female	sorting	4	3	33	1
16/01/2021	cockatoo	Heidi	female	sorting	4	4	34	1
16/01/2021	cockatoo	Heidi	female	sorting	4	5	35	0
16/01/2021	cockatoo	Heidi	female	sorting	4	6	36	0
16/01/2021	cockatoo	Heidi	female	sorting	4	7	37	0
16/01/2021	cockatoo	Heidi	female	sorting	4	8	38	1
16/01/2021	cockatoo	Heidi	female	sorting	4	9	39	0
16/01/2021	cockatoo	Heidi	female	sorting	4	10	40	0
17/01/2021	cockatoo	Heidi	female	sorting	5	1	41	1
17/01/2021	cockatoo	Heidi	female	sorting	5	2	42	1
17/01/2021	cockatoo	Heidi	female	sorting	5	3	43	0
17/01/2021	cockatoo	Heidi	female	sorting	5	4	44	0
17/01/2021	cockatoo	Heidi	female	sorting	5	5	45	0
17/01/2021	cockatoo	Heidi	female	sorting	5	6	46	1
17/01/2021	cockatoo	Heidi	female	sorting	5	7	47	1
17/01/2021	cockatoo	Heidi	female	sorting	5	8	48	1
17/01/2021	cockatoo	Heidi	female	sorting	5	9	49	0
17/01/2021	cockatoo	Heidi	female	sorting	5	10	50	0
20/01/2021	cockatoo	Heidi	female	sorting	6	1	51	1
20/01/2021	cockatoo	Heidi	female	sorting	6	2	52	1
20/01/2021	cockatoo	Heidi	female	sorting	6	3	53	0
20/01/2021	cockatoo	Heidi	female	sorting	6	4	54	0
20/01/2021	cockatoo	Heidi	female	sorting	6	5	55	1
20/01/2021	cockatoo	Heidi	female	sorting	6	6	56	0
20/01/2021	cockatoo	Heidi	female	sorting	6	7	57	1
20/01/2021	cockatoo	Heidi	female	sorting	6	8	58	1
20/01/2021	cockatoo	Heidi	female	sorting	6	9	59	1
20/01/2021	cockatoo	Heidi	female	sorting	6	10	60	1
23/01/2021	cockatoo	Heidi	female	sorting	7	1	61	1
23/01/2021	cockatoo	Heidi	female	sorting	7	2	62	0
23/01/2021	cockatoo	Heidi	female	sorting	7	3	63	0
23/01/2021	cockatoo	Heidi	female	sorting	7	4	64	1
23/01/2021	cockatoo	Heidi	female	sorting	7	5	65	0
23/01/2021	cockatoo	Heidi	female	sorting	7	6	66	0
23/01/2021	cockatoo	Heidi	female	sorting	7	7	67	0
23/01/2021	cockatoo	Heidi	female	sorting	7	8	68	1
23/01/2021	cockatoo	Heidi	female	sorting	7	9	69	1
23/01/2021	cockatoo	Heidi	female	sorting	7	10	70	0
29/01/2021	cockatoo	Heidi	female	sorting	8	1	71	1
29/01/2021	cockatoo	Heidi	female	sorting	8	2	72	0
29/01/2021	cockatoo	Heidi	female	sorting	8	3	73	0
29/01/2021	cockatoo	Heidi	female	sorting	8	4	74	1
29/01/2021	cockatoo	Heidi	female	sorting	8	5	75	0
29/01/2021	cockatoo	Heidi	female	sorting	8	6	76	1
29/01/2021	cockatoo	Heidi	female	sorting	8	7	77	0
29/01/2021	cockatoo	Heidi	female	sorting	8	8	78	1
29/01/2021	cockatoo	Heidi	female	sorting	8	9	79	0
29/01/2021	cockatoo	Heidi	female	sorting	8	10	80	1
20/01/2020	cockatoo	Jane	female	choice	1	1	1	0
20/01/2020	cockatoo	Jane	female	choice	1	2	2	1
20/01/2020	cockatoo	Jane	female	choice	1	3	3	1
20/01/2020	cockatoo	Jane	female	choice	1	4	4	0
20/01/2020	cockatoo	Jane	female	choice	1	5	5	0
20/01/2020	cockatoo	Jane	female	choice	1	6	6	0
20/01/2020	cockatoo	Jane	female	choice	1	7	7	1
20/01/2020	cockatoo	Jane	female	choice	1	8	8	1
20/01/2020	cockatoo	Jane	female	choice	1	9	9	0
20/01/2020	cockatoo	Jane	female	choice	1	10	10	0
27/01/2020	cockatoo	Jane	female	choice	2	1	11	1
27/01/2020	cockatoo	Jane	female	choice	2	2	12	1
27/01/2020	cockatoo	Jane	female	choice	2	3	13	1
27/01/2020	cockatoo	Jane	female	choice	2	4	14	0
27/01/2020	cockatoo	Jane	female	choice	2	5	15	0
27/01/2020	cockatoo	Jane	female	choice	2	6	16	1
27/01/2020	cockatoo	Jane	female	choice	2	7	17	1
27/01/2020	cockatoo	Jane	female	choice	2	8	18	1
27/01/2020	cockatoo	Jane	female	choice	2	9	19	1
27/01/2020	cockatoo	Jane	female	choice	2	10	20	0
09/02/2020	cockatoo	Jane	female	choice	3	1	21	0
09/02/2020	cockatoo	Jane	female	choice	3	2	22	1
09/02/2020	cockatoo	Jane	female	choice	3	3	23	1
09/02/2020	cockatoo	Jane	female	choice	3	4	24	0
09/02/2020	cockatoo	Jane	female	choice	3	5	25	1
09/02/2020	cockatoo	Jane	female	choice	3	6	26	0
09/02/2020	cockatoo	Jane	female	choice	3	7	27	0
09/02/2020	cockatoo	Jane	female	choice	3	8	28	1
09/02/2020	cockatoo	Jane	female	choice	3	9	29	1
09/02/2020	cockatoo	Jane	female	choice	3	10	30	0
14/02/2020	cockatoo	Jane	female	choice	4	1	31	1
14/02/2020	cockatoo	Jane	female	choice	4	2	32	1
14/02/2020	cockatoo	Jane	female	choice	4	3	33	0
14/02/2020	cockatoo	Jane	female	choice	4	4	34	1
14/02/2020	cockatoo	Jane	female	choice	4	5	35	1
14/02/2020	cockatoo	Jane	female	choice	4	6	36	0
14/02/2020	cockatoo	Jane	female	choice	4	7	37	1
14/02/2020	cockatoo	Jane	female	choice	4	8	38	1
14/02/2020	cockatoo	Jane	female	choice	4	9	39	0
14/02/2020	cockatoo	Jane	female	choice	4	10	40	0
16/02/2020	cockatoo	Jane	female	choice	5	1	41	1
16/02/2020	cockatoo	Jane	female	choice	5	2	42	0
16/02/2020	cockatoo	Jane	female	choice	5	3	43	0
16/02/2020	cockatoo	Jane	female	choice	5	4	44	1
16/02/2020	cockatoo	Jane	female	choice	5	5	45	0
16/02/2020	cockatoo	Jane	female	choice	5	6	46	1
16/02/2020	cockatoo	Jane	female	choice	5	7	47	1
16/02/2020	cockatoo	Jane	female	choice	5	8	48	0
16/02/2020	cockatoo	Jane	female	choice	5	9	49	1
16/02/2020	cockatoo	Jane	female	choice	5	10	50	0
26/02/2020	cockatoo	Jane	female	choice	6	1	51	1
26/02/2020	cockatoo	Jane	female	choice	6	2	52	1
26/02/2020	cockatoo	Jane	female	choice	6	3	53	1
26/02/2020	cockatoo	Jane	female	choice	6	4	54	0
26/02/2020	cockatoo	Jane	female	choice	6	5	55	1
26/02/2020	cockatoo	Jane	female	choice	6	6	56	0
26/02/2020	cockatoo	Jane	female	choice	6	7	57	1
26/02/2020	cockatoo	Jane	female	choice	6	8	58	0
26/02/2020	cockatoo	Jane	female	choice	6	9	59	0
26/02/2020	cockatoo	Jane	female	choice	6	10	60	0
06/03/2020	cockatoo	Jane	female	choice	7	1	61	1
06/03/2020	cockatoo	Jane	female	choice	7	2	62	0
06/03/2020	cockatoo	Jane	female	choice	7	3	63	1
06/03/2020	cockatoo	Jane	female	choice	7	4	64	0
06/03/2020	cockatoo	Jane	female	choice	7	5	65	1
06/03/2020	cockatoo	Jane	female	choice	7	6	66	0
06/03/2020	cockatoo	Jane	female	choice	7	7	67	1
06/03/2020	cockatoo	Jane	female	choice	7	8	68	1
06/03/2020	cockatoo	Jane	female	choice	7	9	69	0
06/03/2020	cockatoo	Jane	female	choice	7	10	70	1
12/03/2020	cockatoo	Jane	female	choice	8	1	71	1
12/03/2020	cockatoo	Jane	female	choice	8	2	72	1
12/03/2020	cockatoo	Jane	female	choice	8	3	73	0
12/03/2020	cockatoo	Jane	female	choice	8	4	74	1
12/03/2020	cockatoo	Jane	female	choice	8	5	75	0
12/03/2020	cockatoo	Jane	female	choice	8	6	76	0
12/03/2020	cockatoo	Jane	female	choice	8	7	77	1
12/03/2020	cockatoo	Jane	female	choice	8	8	78	1
12/03/2020	cockatoo	Jane	female	choice	8	9	79	0
12/03/2020	cockatoo	Jane	female	choice	8	10	80	0
15/03/2020	cockatoo	Jane	female	choice	9	1	81	1
15/03/2020	cockatoo	Jane	female	choice	9	2	82	0
15/03/2020	cockatoo	Jane	female	choice	9	3	83	0
15/03/2020	cockatoo	Jane	female	choice	9	4	84	1
15/03/2020	cockatoo	Jane	female	choice	9	5	85	0
15/03/2020	cockatoo	Jane	female	choice	9	6	86	1
15/03/2020	cockatoo	Jane	female	choice	9	7	87	0
15/03/2020	cockatoo	Jane	female	choice	9	8	88	0
15/03/2020	cockatoo	Jane	female	choice	9	9	89	1
15/03/2020	cockatoo	Jane	female	choice	9	10	90	1
03/04/2020	cockatoo	Jane	female	choice	10	1	91	1
03/04/2020	cockatoo	Jane	female	choice	10	2	92	1
03/04/2020	cockatoo	Jane	female	choice	10	3	93	1
03/04/2020	cockatoo	Jane	female	choice	10	4	94	0
03/04/2020	cockatoo	Jane	female	choice	10	5	95	1
03/04/2020	cockatoo	Jane	female	choice	10	6	96	1
03/04/2020	cockatoo	Jane	female	choice	10	7	97	1
03/04/2020	cockatoo	Jane	female	choice	10	8	98	0
03/04/2020	cockatoo	Jane	female	choice	10	9	99	0
03/04/2020	cockatoo	Jane	female	choice	10	10	100	0
22/11/2020	cockatoo	Jane	female	sorting	1	1	1	0
22/11/2020	cockatoo	Jane	female	sorting	1	2	2	0
22/11/2020	cockatoo	Jane	female	sorting	1	3	3	0
22/11/2020	cockatoo	Jane	female	sorting	1	4	4	0
22/11/2020	cockatoo	Jane	female	sorting	1	5	5	1
22/11/2020	cockatoo	Jane	female	sorting	1	6	6	0
22/11/2020	cockatoo	Jane	female	sorting	1	7	7	1
22/11/2020	cockatoo	Jane	female	sorting	1	8	8	1
22/11/2020	cockatoo	Jane	female	sorting	1	9	9	0
22/11/2020	cockatoo	Jane	female	sorting	1	10	10	1
27/11/2020	cockatoo	Jane	female	sorting	2	1	11	1
27/11/2020	cockatoo	Jane	female	sorting	2	2	12	1
27/11/2020	cockatoo	Jane	female	sorting	2	3	13	1
27/11/2020	cockatoo	Jane	female	sorting	2	4	14	0
27/11/2020	cockatoo	Jane	female	sorting	2	5	15	1
27/11/2020	cockatoo	Jane	female	sorting	2	6	16	0
27/11/2020	cockatoo	Jane	female	sorting	2	7	17	0
27/11/2020	cockatoo	Jane	female	sorting	2	8	18	0
27/11/2020	cockatoo	Jane	female	sorting	2	9	19	1
27/11/2020	cockatoo	Jane	female	sorting	2	10	20	0
02/12/2020	cockatoo	Jane	female	sorting	3	1	21	1
02/12/2020	cockatoo	Jane	female	sorting	3	2	22	0
02/12/2020	cockatoo	Jane	female	sorting	3	3	23	1
02/12/2020	cockatoo	Jane	female	sorting	3	4	24	0
02/12/2020	cockatoo	Jane	female	sorting	3	5	25	0
02/12/2020	cockatoo	Jane	female	sorting	3	6	26	0
02/12/2020	cockatoo	Jane	female	sorting	3	7	27	0
02/12/2020	cockatoo	Jane	female	sorting	3	8	28	0
02/12/2020	cockatoo	Jane	female	sorting	3	9	29	0
02/12/2020	cockatoo	Jane	female	sorting	3	10	30	1
06/12/2020	cockatoo	Jane	female	sorting	4	1	31	1
06/12/2020	cockatoo	Jane	female	sorting	4	2	32	1
06/12/2020	cockatoo	Jane	female	sorting	4	3	33	0
06/12/2020	cockatoo	Jane	female	sorting	4	4	34	0
06/12/2020	cockatoo	Jane	female	sorting	4	5	35	1
06/12/2020	cockatoo	Jane	female	sorting	4	6	36	0
06/12/2020	cockatoo	Jane	female	sorting	4	7	37	0
06/12/2020	cockatoo	Jane	female	sorting	4	8	38	0
06/12/2020	cockatoo	Jane	female	sorting	4	9	39	0
06/12/2020	cockatoo	Jane	female	sorting	4	10	40	0
09/12/2020	cockatoo	Jane	female	sorting	5	1	41	1
09/12/2020	cockatoo	Jane	female	sorting	5	2	42	1
09/12/2020	cockatoo	Jane	female	sorting	5	3	43	0
09/12/2020	cockatoo	Jane	female	sorting	5	4	44	0
09/12/2020	cockatoo	Jane	female	sorting	5	5	45	0
09/12/2020	cockatoo	Jane	female	sorting	5	6	46	0
09/12/2020	cockatoo	Jane	female	sorting	5	7	47	0
09/12/2020	cockatoo	Jane	female	sorting	5	8	48	0
09/12/2020	cockatoo	Jane	female	sorting	5	9	49	1
09/12/2020	cockatoo	Jane	female	sorting	5	10	50	0
13/12/2020	cockatoo	Jane	female	sorting	6	1	51	0
13/12/2020	cockatoo	Jane	female	sorting	6	2	52	1
13/12/2020	cockatoo	Jane	female	sorting	6	3	53	1
13/12/2020	cockatoo	Jane	female	sorting	6	4	54	0
13/12/2020	cockatoo	Jane	female	sorting	6	5	55	0
13/12/2020	cockatoo	Jane	female	sorting	6	6	56	1
13/12/2020	cockatoo	Jane	female	sorting	6	7	57	0
13/12/2020	cockatoo	Jane	female	sorting	6	8	58	1
13/12/2020	cockatoo	Jane	female	sorting	6	9	59	1
13/12/2020	cockatoo	Jane	female	sorting	6	10	60	0
18/12/2020	cockatoo	Jane	female	sorting	7	1	61	1
18/12/2020	cockatoo	Jane	female	sorting	7	2	62	1
18/12/2020	cockatoo	Jane	female	sorting	7	3	63	0
18/12/2020	cockatoo	Jane	female	sorting	7	4	64	1
18/12/2020	cockatoo	Jane	female	sorting	7	5	65	0
18/12/2020	cockatoo	Jane	female	sorting	7	6	66	0
18/12/2020	cockatoo	Jane	female	sorting	7	7	67	0
18/12/2020	cockatoo	Jane	female	sorting	7	8	68	1
18/12/2020	cockatoo	Jane	female	sorting	7	9	69	1
18/12/2020	cockatoo	Jane	female	sorting	7	10	70	0
27/12/2020	cockatoo	Jane	female	sorting	8	1	71	0
27/12/2020	cockatoo	Jane	female	sorting	8	2	72	1
27/12/2020	cockatoo	Jane	female	sorting	8	3	73	1
27/12/2020	cockatoo	Jane	female	sorting	8	4	74	1
27/12/2020	cockatoo	Jane	female	sorting	8	5	75	0
27/12/2020	cockatoo	Jane	female	sorting	8	6	76	0
27/12/2020	cockatoo	Jane	female	sorting	8	7	77	1
27/12/2020	cockatoo	Jane	female	sorting	8	8	78	1
27/12/2020	cockatoo	Jane	female	sorting	8	9	79	0
27/12/2020	cockatoo	Jane	female	sorting	8	10	80	0
30/12/2020	cockatoo	Jane	female	sorting	9	1	81	0
30/12/2020	cockatoo	Jane	female	sorting	9	2	82	0
30/12/2020	cockatoo	Jane	female	sorting	9	3	83	1
30/12/2020	cockatoo	Jane	female	sorting	9	4	84	0
30/12/2020	cockatoo	Jane	female	sorting	9	5	85	1
30/12/2020	cockatoo	Jane	female	sorting	9	6	86	0
30/12/2020	cockatoo	Jane	female	sorting	9	7	87	0
30/12/2020	cockatoo	Jane	female	sorting	9	8	88	1
30/12/2020	cockatoo	Jane	female	sorting	9	9	89	0
30/12/2020	cockatoo	Jane	female	sorting	9	10	90	1
06/01/2021	cockatoo	Jane	female	sorting	10	1	91	0
06/01/2021	cockatoo	Jane	female	sorting	10	2	92	0
06/01/2021	cockatoo	Jane	female	sorting	10	3	93	0
06/01/2021	cockatoo	Jane	female	sorting	10	4	94	1
06/01/2021	cockatoo	Jane	female	sorting	10	5	95	1
06/01/2021	cockatoo	Jane	female	sorting	10	6	96	1
06/01/2021	cockatoo	Jane	female	sorting	10	7	97	0
06/01/2021	cockatoo	Jane	female	sorting	10	8	98	0
06/01/2021	cockatoo	Jane	female	sorting	10	9	99	1
06/01/2021	cockatoo	Jane	female	sorting	10	10	100	1
01/02/2020	cockatoo	Konrad	male	choice	1	1	1	0
01/02/2020	cockatoo	Konrad	male	choice	1	2	2	0
01/02/2020	cockatoo	Konrad	male	choice	1	3	3	0
01/02/2020	cockatoo	Konrad	male	choice	1	4	4	1
01/02/2020	cockatoo	Konrad	male	choice	1	5	5	1
01/02/2020	cockatoo	Konrad	male	choice	1	6	6	1
01/02/2020	cockatoo	Konrad	male	choice	1	7	7	1
01/02/2020	cockatoo	Konrad	male	choice	1	8	8	0
09/02/2020	cockatoo	Konrad	male	choice	2	1	9	1
09/02/2020	cockatoo	Konrad	male	choice	2	2	10	0
09/02/2020	cockatoo	Konrad	male	choice	2	3	11	1
09/02/2020	cockatoo	Konrad	male	choice	2	4	12	0
09/02/2020	cockatoo	Konrad	male	choice	2	5	13	1
09/02/2020	cockatoo	Konrad	male	choice	2	6	14	1
09/02/2020	cockatoo	Konrad	male	choice	2	7	15	1
09/02/2020	cockatoo	Konrad	male	choice	2	8	16	0
09/02/2020	cockatoo	Konrad	male	choice	2	9	17	1
09/02/2020	cockatoo	Konrad	male	choice	2	10	18	0
09/02/2020	cockatoo	Konrad	male	choice	2	11	19	0
09/02/2020	cockatoo	Konrad	male	choice	2	12	20	0
16/02/2020	cockatoo	Konrad	male	choice	3	1	21	1
16/02/2020	cockatoo	Konrad	male	choice	3	2	22	1
16/02/2020	cockatoo	Konrad	male	choice	3	3	23	1
16/02/2020	cockatoo	Konrad	male	choice	3	4	24	0
16/02/2020	cockatoo	Konrad	male	choice	3	5	25	1
16/02/2020	cockatoo	Konrad	male	choice	3	6	26	0
16/02/2020	cockatoo	Konrad	male	choice	3	7	27	1
16/02/2020	cockatoo	Konrad	male	choice	3	8	28	1
16/02/2020	cockatoo	Konrad	male	choice	3	9	29	1
16/02/2020	cockatoo	Konrad	male	choice	3	10	30	0
26/02/2020	cockatoo	Konrad	male	choice	4	1	31	1
26/02/2020	cockatoo	Konrad	male	choice	4	2	32	1
26/02/2020	cockatoo	Konrad	male	choice	4	3	33	0
26/02/2020	cockatoo	Konrad	male	choice	4	4	34	1
26/02/2020	cockatoo	Konrad	male	choice	4	5	35	1
26/02/2020	cockatoo	Konrad	male	choice	4	6	36	0
26/02/2020	cockatoo	Konrad	male	choice	4	7	37	1
26/02/2020	cockatoo	Konrad	male	choice	4	8	38	1
26/02/2020	cockatoo	Konrad	male	choice	4	9	39	0
26/02/2020	cockatoo	Konrad	male	choice	4	10	40	1
06/03/2020	cockatoo	Konrad	male	choice	5	1	41	1
06/03/2020	cockatoo	Konrad	male	choice	5	2	42	1
06/03/2020	cockatoo	Konrad	male	choice	5	3	43	0
06/03/2020	cockatoo	Konrad	male	choice	5	4	44	1
06/03/2020	cockatoo	Konrad	male	choice	5	5	45	1
06/03/2020	cockatoo	Konrad	male	choice	5	6	46	1
06/03/2020	cockatoo	Konrad	male	choice	5	7	47	1
06/03/2020	cockatoo	Konrad	male	choice	5	8	48	0
06/03/2020	cockatoo	Konrad	male	choice	5	9	49	1
06/03/2020	cockatoo	Konrad	male	choice	5	10	50	1
12/03/2020	cockatoo	Konrad	male	choice	6	1	51	1
12/03/2020	cockatoo	Konrad	male	choice	6	2	52	1
12/03/2020	cockatoo	Konrad	male	choice	6	3	53	1
12/03/2020	cockatoo	Konrad	male	choice	6	4	54	0
12/03/2020	cockatoo	Konrad	male	choice	6	5	55	1
12/03/2020	cockatoo	Konrad	male	choice	6	6	56	1
12/03/2020	cockatoo	Konrad	male	choice	6	7	57	1
12/03/2020	cockatoo	Konrad	male	choice	6	8	58	0
12/03/2020	cockatoo	Konrad	male	choice	6	9	59	1
12/03/2020	cockatoo	Konrad	male	choice	6	10	60	1
15/03/2020	cockatoo	Konrad	male	choice	7	1	61	0
15/03/2020	cockatoo	Konrad	male	choice	7	2	62	1
15/03/2020	cockatoo	Konrad	male	choice	7	3	63	1
15/03/2020	cockatoo	Konrad	male	choice	7	4	64	1
15/03/2020	cockatoo	Konrad	male	choice	7	5	65	1
15/03/2020	cockatoo	Konrad	male	choice	7	6	66	1
15/03/2020	cockatoo	Konrad	male	choice	7	7	67	1
15/03/2020	cockatoo	Konrad	male	choice	7	8	68	1
15/03/2020	cockatoo	Konrad	male	choice	7	9	69	1
15/03/2020	cockatoo	Konrad	male	choice	7	10	70	1
22/11/2020	cockatoo	Konrad	male	sorting	1	1	1	0
22/11/2020	cockatoo	Konrad	male	sorting	1	2	2	0
22/11/2020	cockatoo	Konrad	male	sorting	1	3	3	1
22/11/2020	cockatoo	Konrad	male	sorting	1	4	4	0
22/11/2020	cockatoo	Konrad	male	sorting	1	5	5	1
22/11/2020	cockatoo	Konrad	male	sorting	1	6	6	0
22/11/2020	cockatoo	Konrad	male	sorting	1	7	7	0
22/11/2020	cockatoo	Konrad	male	sorting	1	8	8	1
22/11/2020	cockatoo	Konrad	male	sorting	1	9	9	1
22/11/2020	cockatoo	Konrad	male	sorting	1	10	10	0
27/11/2020	cockatoo	Konrad	male	sorting	2	1	11	1
27/11/2020	cockatoo	Konrad	male	sorting	2	2	12	1
27/11/2020	cockatoo	Konrad	male	sorting	2	3	13	0
27/11/2020	cockatoo	Konrad	male	sorting	2	4	14	1
27/11/2020	cockatoo	Konrad	male	sorting	2	5	15	0
27/11/2020	cockatoo	Konrad	male	sorting	2	6	16	0
27/11/2020	cockatoo	Konrad	male	sorting	2	7	17	1
27/11/2020	cockatoo	Konrad	male	sorting	2	8	18	1
27/11/2020	cockatoo	Konrad	male	sorting	2	9	19	1
27/11/2020	cockatoo	Konrad	male	sorting	2	10	20	0
02/12/2020	cockatoo	Konrad	male	sorting	3	1	21	0
02/12/2020	cockatoo	Konrad	male	sorting	3	2	22	1
02/12/2020	cockatoo	Konrad	male	sorting	3	3	23	0
02/12/2020	cockatoo	Konrad	male	sorting	3	4	24	0
02/12/2020	cockatoo	Konrad	male	sorting	3	5	25	1
02/12/2020	cockatoo	Konrad	male	sorting	3	6	26	0
02/12/2020	cockatoo	Konrad	male	sorting	3	7	27	1
02/12/2020	cockatoo	Konrad	male	sorting	3	8	28	0
02/12/2020	cockatoo	Konrad	male	sorting	3	9	29	0
02/12/2020	cockatoo	Konrad	male	sorting	3	10	30	1
06/12/2020	cockatoo	Konrad	male	sorting	4	1	31	1
06/12/2020	cockatoo	Konrad	male	sorting	4	2	32	0
06/12/2020	cockatoo	Konrad	male	sorting	4	3	33	0
06/12/2020	cockatoo	Konrad	male	sorting	4	4	34	1
06/12/2020	cockatoo	Konrad	male	sorting	4	5	35	1
06/12/2020	cockatoo	Konrad	male	sorting	4	6	36	1
06/12/2020	cockatoo	Konrad	male	sorting	4	7	37	0
06/12/2020	cockatoo	Konrad	male	sorting	4	8	38	0
06/12/2020	cockatoo	Konrad	male	sorting	4	9	39	1
06/12/2020	cockatoo	Konrad	male	sorting	4	10	40	1
09/12/2020	cockatoo	Konrad	male	sorting	5	1	41	0
09/12/2020	cockatoo	Konrad	male	sorting	5	2	42	1
09/12/2020	cockatoo	Konrad	male	sorting	5	3	43	1
09/12/2020	cockatoo	Konrad	male	sorting	5	4	44	1
09/12/2020	cockatoo	Konrad	male	sorting	5	5	45	0
09/12/2020	cockatoo	Konrad	male	sorting	5	6	46	0
09/12/2020	cockatoo	Konrad	male	sorting	5	7	47	1
09/12/2020	cockatoo	Konrad	male	sorting	5	8	48	0
09/12/2020	cockatoo	Konrad	male	sorting	5	9	49	0
09/12/2020	cockatoo	Konrad	male	sorting	5	10	50	1
13/12/2020	cockatoo	Konrad	male	sorting	6	1	51	0
13/12/2020	cockatoo	Konrad	male	sorting	6	2	52	0
13/12/2020	cockatoo	Konrad	male	sorting	6	3	53	0
13/12/2020	cockatoo	Konrad	male	sorting	6	4	54	1
13/12/2020	cockatoo	Konrad	male	sorting	6	5	55	1
13/12/2020	cockatoo	Konrad	male	sorting	6	6	56	0
13/12/2020	cockatoo	Konrad	male	sorting	6	7	57	1
13/12/2020	cockatoo	Konrad	male	sorting	6	8	58	1
13/12/2020	cockatoo	Konrad	male	sorting	6	9	59	0
13/12/2020	cockatoo	Konrad	male	sorting	6	10	60	0
16/12/2020	cockatoo	Konrad	male	sorting	7	1	61	0
16/12/2020	cockatoo	Konrad	male	sorting	7	2	62	1
16/12/2020	cockatoo	Konrad	male	sorting	7	3	63	0
16/12/2020	cockatoo	Konrad	male	sorting	7	4	64	1
16/12/2020	cockatoo	Konrad	male	sorting	7	5	65	0
16/12/2020	cockatoo	Konrad	male	sorting	7	6	66	1
16/12/2020	cockatoo	Konrad	male	sorting	7	7	67	1
16/12/2020	cockatoo	Konrad	male	sorting	7	8	68	0
16/12/2020	cockatoo	Konrad	male	sorting	7	9	69	1
16/12/2020	cockatoo	Konrad	male	sorting	7	10	70	0
08/12/2019	cockatoo	Mayday	female	choice	1	1	1	1
08/12/2019	cockatoo	Mayday	female	choice	1	2	2	1
08/12/2019	cockatoo	Mayday	female	choice	1	3	3	1
08/12/2019	cockatoo	Mayday	female	choice	1	4	4	1
08/12/2019	cockatoo	Mayday	female	choice	1	5	5	1
08/12/2019	cockatoo	Mayday	female	choice	1	6	6	0
08/12/2019	cockatoo	Mayday	female	choice	1	7	7	0
08/12/2019	cockatoo	Mayday	female	choice	1	8	8	0
08/12/2019	cockatoo	Mayday	female	choice	1	9	9	1
08/12/2019	cockatoo	Mayday	female	choice	1	10	10	1
09/12/2019	cockatoo	Mayday	female	choice	2	1	11	1
09/12/2019	cockatoo	Mayday	female	choice	2	2	12	1
09/12/2019	cockatoo	Mayday	female	choice	2	3	13	1
09/12/2019	cockatoo	Mayday	female	choice	2	4	14	0
09/12/2019	cockatoo	Mayday	female	choice	2	5	15	1
09/12/2019	cockatoo	Mayday	female	choice	2	6	16	0
09/12/2019	cockatoo	Mayday	female	choice	2	7	17	1
09/12/2019	cockatoo	Mayday	female	choice	2	8	18	1
09/12/2019	cockatoo	Mayday	female	choice	2	9	19	0
09/12/2019	cockatoo	Mayday	female	choice	2	10	20	0
09/12/2019	cockatoo	Mayday	female	choice	2	11	21	1
09/12/2019	cockatoo	Mayday	female	choice	2	12	22	1
20/12/2019	cockatoo	Mayday	female	choice	3	1	23	0
20/12/2019	cockatoo	Mayday	female	choice	3	2	24	1
20/12/2019	cockatoo	Mayday	female	choice	3	3	25	1
20/12/2019	cockatoo	Mayday	female	choice	3	4	26	1
20/12/2019	cockatoo	Mayday	female	choice	3	5	27	1
20/12/2019	cockatoo	Mayday	female	choice	3	6	28	1
20/12/2019	cockatoo	Mayday	female	choice	3	7	29	1
20/12/2019	cockatoo	Mayday	female	choice	3	8	30	1
20/12/2019	cockatoo	Mayday	female	choice	3	9	31	0
20/12/2019	cockatoo	Mayday	female	choice	3	10	32	0
20/12/2019	cockatoo	Mayday	female	choice	3	11	33	1
20/12/2019	cockatoo	Mayday	female	choice	3	12	34	1
23/12/2019	cockatoo	Mayday	female	choice	4	1	35	1
23/12/2019	cockatoo	Mayday	female	choice	4	2	36	1
23/12/2019	cockatoo	Mayday	female	choice	4	3	37	0
23/12/2019	cockatoo	Mayday	female	choice	4	4	38	1
23/12/2019	cockatoo	Mayday	female	choice	4	5	39	0
23/12/2019	cockatoo	Mayday	female	choice	4	6	40	1
23/12/2019	cockatoo	Mayday	female	choice	4	7	41	1
23/12/2019	cockatoo	Mayday	female	choice	4	8	42	0
23/12/2019	cockatoo	Mayday	female	choice	4	9	43	1
23/12/2019	cockatoo	Mayday	female	choice	4	10	44	0
23/12/2019	cockatoo	Mayday	female	choice	4	11	45	1
05/01/2020	cockatoo	Mayday	female	choice	5	1	46	1
05/01/2020	cockatoo	Mayday	female	choice	5	2	47	0
05/01/2020	cockatoo	Mayday	female	choice	5	3	48	1
05/01/2020	cockatoo	Mayday	female	choice	5	4	49	1
05/01/2020	cockatoo	Mayday	female	choice	5	5	50	1
05/01/2020	cockatoo	Mayday	female	choice	5	6	51	1
05/01/2020	cockatoo	Mayday	female	choice	5	7	52	1
05/01/2020	cockatoo	Mayday	female	choice	5	8	53	0
05/01/2020	cockatoo	Mayday	female	choice	5	9	54	0
05/01/2020	cockatoo	Mayday	female	choice	5	10	55	1
05/01/2020	cockatoo	Mayday	female	choice	5	11	56	1
05/01/2020	cockatoo	Mayday	female	choice	5	12	57	1
27/01/2020	cockatoo	Mayday	female	choice	6	1	58	1
27/01/2020	cockatoo	Mayday	female	choice	6	2	59	1
27/01/2020	cockatoo	Mayday	female	choice	6	3	60	1
01/02/2020	cockatoo	Mayday	female	choice	7	1	61	1
01/02/2020	cockatoo	Mayday	female	choice	7	2	62	1
01/02/2020	cockatoo	Mayday	female	choice	7	3	63	1
01/02/2020	cockatoo	Mayday	female	choice	7	4	64	0
01/02/2020	cockatoo	Mayday	female	choice	7	5	65	1
01/02/2020	cockatoo	Mayday	female	choice	7	6	66	1
01/02/2020	cockatoo	Mayday	female	choice	7	7	67	1
01/02/2020	cockatoo	Mayday	female	choice	7	8	68	1
01/02/2020	cockatoo	Mayday	female	choice	7	9	69	1
01/02/2020	cockatoo	Mayday	female	choice	7	10	70	0
09/02/2020	cockatoo	Mayday	female	choice	8	1	71	1
09/02/2020	cockatoo	Mayday	female	choice	8	2	72	1
09/02/2020	cockatoo	Mayday	female	choice	8	3	73	1
09/02/2020	cockatoo	Mayday	female	choice	8	4	74	1
09/02/2020	cockatoo	Mayday	female	choice	8	5	75	1
09/02/2020	cockatoo	Mayday	female	choice	8	6	76	1
09/02/2020	cockatoo	Mayday	female	choice	8	7	77	1
09/02/2020	cockatoo	Mayday	female	choice	8	8	78	0
09/02/2020	cockatoo	Mayday	female	choice	8	9	79	1
09/02/2020	cockatoo	Mayday	female	choice	8	10	80	1
22/11/2020	cockatoo	Mayday	female	sorting	1	1	1	1
22/11/2020	cockatoo	Mayday	female	sorting	1	2	2	1
22/11/2020	cockatoo	Mayday	female	sorting	1	3	3	1
22/11/2020	cockatoo	Mayday	female	sorting	1	4	4	1
22/11/2020	cockatoo	Mayday	female	sorting	1	5	5	0
22/11/2020	cockatoo	Mayday	female	sorting	1	6	6	1
22/11/2020	cockatoo	Mayday	female	sorting	1	7	7	1
22/11/2020	cockatoo	Mayday	female	sorting	1	8	8	1
22/11/2020	cockatoo	Mayday	female	sorting	1	9	9	0
22/11/2020	cockatoo	Mayday	female	sorting	1	10	10	0
27/11/2020	cockatoo	Mayday	female	sorting	2	1	11	1
27/11/2020	cockatoo	Mayday	female	sorting	2	2	12	0
27/11/2020	cockatoo	Mayday	female	sorting	2	3	13	1
27/11/2020	cockatoo	Mayday	female	sorting	2	4	14	1
27/11/2020	cockatoo	Mayday	female	sorting	2	5	15	0
27/11/2020	cockatoo	Mayday	female	sorting	2	6	16	1
27/11/2020	cockatoo	Mayday	female	sorting	2	7	17	0
27/11/2020	cockatoo	Mayday	female	sorting	2	8	18	1
27/11/2020	cockatoo	Mayday	female	sorting	2	9	19	0
27/11/2020	cockatoo	Mayday	female	sorting	2	10	20	1
02/12/2020	cockatoo	Mayday	female	sorting	3	1	21	1
02/12/2020	cockatoo	Mayday	female	sorting	3	2	22	1
02/12/2020	cockatoo	Mayday	female	sorting	3	3	23	0
02/12/2020	cockatoo	Mayday	female	sorting	3	4	24	0
02/12/2020	cockatoo	Mayday	female	sorting	3	5	25	1
02/12/2020	cockatoo	Mayday	female	sorting	3	6	26	0
02/12/2020	cockatoo	Mayday	female	sorting	3	7	27	1
02/12/2020	cockatoo	Mayday	female	sorting	3	8	28	1
02/12/2020	cockatoo	Mayday	female	sorting	3	9	29	0
02/12/2020	cockatoo	Mayday	female	sorting	3	10	30	1
06/12/2020	cockatoo	Mayday	female	sorting	4	1	31	1
06/12/2020	cockatoo	Mayday	female	sorting	4	2	32	1
06/12/2020	cockatoo	Mayday	female	sorting	4	3	33	1
06/12/2020	cockatoo	Mayday	female	sorting	4	4	34	0
06/12/2020	cockatoo	Mayday	female	sorting	4	5	35	1
06/12/2020	cockatoo	Mayday	female	sorting	4	6	36	0
06/12/2020	cockatoo	Mayday	female	sorting	4	7	37	0
06/12/2020	cockatoo	Mayday	female	sorting	4	8	38	1
06/12/2020	cockatoo	Mayday	female	sorting	4	9	39	0
06/12/2020	cockatoo	Mayday	female	sorting	4	10	40	0
09/12/2020	cockatoo	Mayday	female	sorting	5	1	41	1
09/12/2020	cockatoo	Mayday	female	sorting	5	2	42	0
09/12/2020	cockatoo	Mayday	female	sorting	5	3	43	0
09/12/2020	cockatoo	Mayday	female	sorting	5	4	44	1
09/12/2020	cockatoo	Mayday	female	sorting	5	5	45	0
09/12/2020	cockatoo	Mayday	female	sorting	5	6	46	1
09/12/2020	cockatoo	Mayday	female	sorting	5	7	47	0
09/12/2020	cockatoo	Mayday	female	sorting	5	8	48	1
09/12/2020	cockatoo	Mayday	female	sorting	5	9	49	0
09/12/2020	cockatoo	Mayday	female	sorting	5	10	50	0
13/12/2020	cockatoo	Mayday	female	sorting	6	1	51	1
13/12/2020	cockatoo	Mayday	female	sorting	6	2	52	1
13/12/2020	cockatoo	Mayday	female	sorting	6	3	53	0
13/12/2020	cockatoo	Mayday	female	sorting	6	4	54	1
13/12/2020	cockatoo	Mayday	female	sorting	6	5	55	1
13/12/2020	cockatoo	Mayday	female	sorting	6	6	56	1
13/12/2020	cockatoo	Mayday	female	sorting	6	7	57	0
13/12/2020	cockatoo	Mayday	female	sorting	6	8	58	1
13/12/2020	cockatoo	Mayday	female	sorting	6	9	59	1
13/12/2020	cockatoo	Mayday	female	sorting	6	10	60	0
18/12/2020	cockatoo	Mayday	female	sorting	7	1	61	1
18/12/2020	cockatoo	Mayday	female	sorting	7	2	62	1
18/12/2020	cockatoo	Mayday	female	sorting	7	3	63	0
18/12/2020	cockatoo	Mayday	female	sorting	7	4	64	0
18/12/2020	cockatoo	Mayday	female	sorting	7	5	65	0
18/12/2020	cockatoo	Mayday	female	sorting	7	6	66	1
18/12/2020	cockatoo	Mayday	female	sorting	7	7	67	1
18/12/2020	cockatoo	Mayday	female	sorting	7	8	68	0
18/12/2020	cockatoo	Mayday	female	sorting	7	9	69	1
18/12/2020	cockatoo	Mayday	female	sorting	7	10	70	1
27/12/2020	cockatoo	Mayday	female	sorting	8	1	71	0
27/12/2020	cockatoo	Mayday	female	sorting	8	2	72	0
27/12/2020	cockatoo	Mayday	female	sorting	8	3	73	0
27/12/2020	cockatoo	Mayday	female	sorting	8	4	74	0
27/12/2020	cockatoo	Mayday	female	sorting	8	5	75	0
27/12/2020	cockatoo	Mayday	female	sorting	8	6	76	1
27/12/2020	cockatoo	Mayday	female	sorting	8	7	77	0
27/12/2020	cockatoo	Mayday	female	sorting	8	8	78	1
27/12/2020	cockatoo	Mayday	female	sorting	8	9	79	1
27/12/2020	cockatoo	Mayday	female	sorting	8	10	80	1
09/12/2019	cockatoo	Moneypenny	female	choice	1	1	1	0
09/12/2019	cockatoo	Moneypenny	female	choice	1	2	2	0
09/12/2019	cockatoo	Moneypenny	female	choice	1	3	3	0
09/12/2019	cockatoo	Moneypenny	female	choice	1	4	4	0
09/12/2019	cockatoo	Moneypenny	female	choice	1	5	5	0
09/12/2019	cockatoo	Moneypenny	female	choice	1	6	6	1
09/12/2019	cockatoo	Moneypenny	female	choice	1	7	7	0
09/12/2019	cockatoo	Moneypenny	female	choice	1	8	8	1
09/12/2019	cockatoo	Moneypenny	female	choice	1	9	9	1
09/12/2019	cockatoo	Moneypenny	female	choice	1	10	10	1
09/12/2019	cockatoo	Moneypenny	female	choice	1	11	11	0
14/12/2019	cockatoo	Moneypenny	female	choice	2	1	12	1
14/12/2019	cockatoo	Moneypenny	female	choice	2	2	13	1
14/12/2019	cockatoo	Moneypenny	female	choice	2	3	14	1
14/12/2019	cockatoo	Moneypenny	female	choice	2	4	15	0
14/12/2019	cockatoo	Moneypenny	female	choice	2	5	16	1
14/12/2019	cockatoo	Moneypenny	female	choice	2	6	17	0
14/12/2019	cockatoo	Moneypenny	female	choice	2	7	18	1
14/12/2019	cockatoo	Moneypenny	female	choice	2	8	19	0
14/12/2019	cockatoo	Moneypenny	female	choice	2	9	20	0
14/12/2019	cockatoo	Moneypenny	female	choice	2	10	21	0
14/12/2019	cockatoo	Moneypenny	female	choice	2	11	22	1
21/12/2019	cockatoo	Moneypenny	female	choice	3	1	23	1
21/12/2019	cockatoo	Moneypenny	female	choice	3	2	24	1
21/12/2019	cockatoo	Moneypenny	female	choice	3	3	25	0
21/12/2019	cockatoo	Moneypenny	female	choice	3	4	26	1
21/12/2019	cockatoo	Moneypenny	female	choice	3	5	27	0
21/12/2019	cockatoo	Moneypenny	female	choice	3	6	28	1
21/12/2019	cockatoo	Moneypenny	female	choice	3	7	29	0
21/12/2019	cockatoo	Moneypenny	female	choice	3	8	30	1
21/12/2019	cockatoo	Moneypenny	female	choice	3	9	31	0
21/12/2019	cockatoo	Moneypenny	female	choice	3	10	32	0
21/12/2019	cockatoo	Moneypenny	female	choice	3	11	33	0
21/12/2019	cockatoo	Moneypenny	female	choice	3	12	34	1
21/12/2019	cockatoo	Moneypenny	female	choice	3	13	35	1
21/12/2019	cockatoo	Moneypenny	female	choice	3	14	36	0
23/12/2019	cockatoo	Moneypenny	female	choice	4	1	37	0
23/12/2019	cockatoo	Moneypenny	female	choice	4	2	38	0
23/12/2019	cockatoo	Moneypenny	female	choice	4	3	39	1
23/12/2019	cockatoo	Moneypenny	female	choice	4	4	40	1
23/12/2019	cockatoo	Moneypenny	female	choice	4	5	41	1
23/12/2019	cockatoo	Moneypenny	female	choice	4	6	42	0
23/12/2019	cockatoo	Moneypenny	female	choice	4	7	43	1
23/12/2019	cockatoo	Moneypenny	female	choice	4	8	44	1
23/12/2019	cockatoo	Moneypenny	female	choice	4	9	45	0
23/12/2019	cockatoo	Moneypenny	female	choice	4	10	46	1
23/12/2019	cockatoo	Moneypenny	female	choice	4	11	47	1
23/12/2019	cockatoo	Moneypenny	female	choice	4	12	48	0
09/02/2020	cockatoo	Moneypenny	female	choice	5	1	49	0
09/02/2020	cockatoo	Moneypenny	female	choice	5	2	50	1
09/02/2020	cockatoo	Moneypenny	female	choice	5	3	51	0
09/02/2020	cockatoo	Moneypenny	female	choice	5	4	52	1
09/02/2020	cockatoo	Moneypenny	female	choice	5	5	53	0
09/02/2020	cockatoo	Moneypenny	female	choice	5	6	54	1
09/02/2020	cockatoo	Moneypenny	female	choice	5	7	55	0
09/02/2020	cockatoo	Moneypenny	female	choice	5	8	56	1
09/02/2020	cockatoo	Moneypenny	female	choice	5	9	57	1
09/02/2020	cockatoo	Moneypenny	female	choice	5	10	58	1
09/02/2020	cockatoo	Moneypenny	female	choice	5	11	59	0
09/02/2020	cockatoo	Moneypenny	female	choice	5	12	60	0
14/02/2020	cockatoo	Moneypenny	female	choice	6	1	61	1
14/02/2020	cockatoo	Moneypenny	female	choice	6	2	62	0
14/02/2020	cockatoo	Moneypenny	female	choice	6	3	63	0
14/02/2020	cockatoo	Moneypenny	female	choice	6	4	64	1
14/02/2020	cockatoo	Moneypenny	female	choice	6	5	65	0
14/02/2020	cockatoo	Moneypenny	female	choice	6	6	66	1
14/02/2020	cockatoo	Moneypenny	female	choice	6	7	67	0
14/02/2020	cockatoo	Moneypenny	female	choice	6	8	68	1
14/02/2020	cockatoo	Moneypenny	female	choice	6	9	69	1
14/02/2020	cockatoo	Moneypenny	female	choice	6	10	70	1
16/02/2020	cockatoo	Moneypenny	female	choice	7	1	71	1
16/02/2020	cockatoo	Moneypenny	female	choice	7	2	72	0
16/02/2020	cockatoo	Moneypenny	female	choice	7	3	73	1
16/02/2020	cockatoo	Moneypenny	female	choice	7	4	74	0
16/02/2020	cockatoo	Moneypenny	female	choice	7	5	75	1
16/02/2020	cockatoo	Moneypenny	female	choice	7	6	76	0
16/02/2020	cockatoo	Moneypenny	female	choice	7	7	77	1
16/02/2020	cockatoo	Moneypenny	female	choice	7	8	78	1
16/02/2020	cockatoo	Moneypenny	female	choice	7	9	79	1
16/02/2020	cockatoo	Moneypenny	female	choice	7	10	80	0
26/02/2020	cockatoo	Moneypenny	female	choice	8	1	81	1
26/02/2020	cockatoo	Moneypenny	female	choice	8	2	82	1
26/02/2020	cockatoo	Moneypenny	female	choice	8	3	83	1
26/02/2020	cockatoo	Moneypenny	female	choice	8	4	84	1
26/02/2020	cockatoo	Moneypenny	female	choice	8	5	85	1
26/02/2020	cockatoo	Moneypenny	female	choice	8	6	86	1
26/02/2020	cockatoo	Moneypenny	female	choice	8	7	87	1
26/02/2020	cockatoo	Moneypenny	female	choice	8	8	88	1
26/02/2020	cockatoo	Moneypenny	female	choice	8	9	89	1
26/02/2020	cockatoo	Moneypenny	female	choice	8	10	90	1
06/03/2020	cockatoo	Moneypenny	female	choice	9	1	91	1
06/03/2020	cockatoo	Moneypenny	female	choice	9	2	92	1
06/03/2020	cockatoo	Moneypenny	female	choice	9	3	93	1
06/03/2020	cockatoo	Moneypenny	female	choice	9	4	94	1
06/03/2020	cockatoo	Moneypenny	female	choice	9	5	95	1
06/03/2020	cockatoo	Moneypenny	female	choice	9	6	96	1
06/03/2020	cockatoo	Moneypenny	female	choice	9	7	97	1
06/03/2020	cockatoo	Moneypenny	female	choice	9	8	98	1
06/03/2020	cockatoo	Moneypenny	female	choice	9	9	99	1
06/03/2020	cockatoo	Moneypenny	female	choice	9	10	100	1
15/03/2020	cockatoo	Moneypenny	female	choice	10	1	101	1
15/03/2020	cockatoo	Moneypenny	female	choice	10	2	102	1
15/03/2020	cockatoo	Moneypenny	female	choice	10	3	103	1
15/03/2020	cockatoo	Moneypenny	female	choice	10	4	104	1
15/03/2020	cockatoo	Moneypenny	female	choice	10	5	105	1
15/03/2020	cockatoo	Moneypenny	female	choice	10	6	106	1
15/03/2020	cockatoo	Moneypenny	female	choice	10	7	107	1
15/03/2020	cockatoo	Moneypenny	female	choice	10	8	108	1
15/03/2020	cockatoo	Moneypenny	female	choice	10	9	109	1
15/03/2020	cockatoo	Moneypenny	female	choice	10	10	110	1
03/04/2020	cockatoo	Moneypenny	female	choice	11	1	111	1
03/04/2020	cockatoo	Moneypenny	female	choice	11	2	112	1
03/04/2020	cockatoo	Moneypenny	female	choice	11	3	113	1
03/04/2020	cockatoo	Moneypenny	female	choice	11	4	114	1
03/04/2020	cockatoo	Moneypenny	female	choice	11	5	115	1
03/04/2020	cockatoo	Moneypenny	female	choice	11	6	116	1
03/04/2020	cockatoo	Moneypenny	female	choice	11	7	117	1
03/04/2020	cockatoo	Moneypenny	female	choice	11	8	118	1
03/04/2020	cockatoo	Moneypenny	female	choice	11	9	119	1
03/04/2020	cockatoo	Moneypenny	female	choice	11	10	120	1
07/04/2020	cockatoo	Moneypenny	female	choice	12	1	121	1
07/04/2020	cockatoo	Moneypenny	female	choice	12	2	122	1
07/04/2020	cockatoo	Moneypenny	female	choice	12	3	123	1
07/04/2020	cockatoo	Moneypenny	female	choice	12	4	124	1
07/04/2020	cockatoo	Moneypenny	female	choice	12	5	125	1
07/04/2020	cockatoo	Moneypenny	female	choice	12	6	126	1
07/04/2020	cockatoo	Moneypenny	female	choice	12	7	127	1
07/04/2020	cockatoo	Moneypenny	female	choice	12	8	128	1
07/04/2020	cockatoo	Moneypenny	female	choice	12	9	129	1
07/04/2020	cockatoo	Moneypenny	female	choice	12	10	130	0
14/04/2020	cockatoo	Moneypenny	female	choice	13	1	131	1
14/04/2020	cockatoo	Moneypenny	female	choice	13	2	132	1
14/04/2020	cockatoo	Moneypenny	female	choice	13	3	133	1
14/04/2020	cockatoo	Moneypenny	female	choice	13	4	134	1
14/04/2020	cockatoo	Moneypenny	female	choice	13	5	135	1
14/04/2020	cockatoo	Moneypenny	female	choice	13	6	136	1
14/04/2020	cockatoo	Moneypenny	female	choice	13	7	137	1
14/04/2020	cockatoo	Moneypenny	female	choice	13	8	138	1
14/04/2020	cockatoo	Moneypenny	female	choice	13	9	139	1
14/04/2020	cockatoo	Moneypenny	female	choice	13	10	140	1
24/11/2020	cockatoo	Moneypenny	female	sorting	1	1	1	0
24/11/2020	cockatoo	Moneypenny	female	sorting	1	2	2	0
24/11/2020	cockatoo	Moneypenny	female	sorting	1	3	3	0
24/11/2020	cockatoo	Moneypenny	female	sorting	1	4	4	1
24/11/2020	cockatoo	Moneypenny	female	sorting	1	5	5	0
24/11/2020	cockatoo	Moneypenny	female	sorting	1	6	6	0
24/11/2020	cockatoo	Moneypenny	female	sorting	1	7	7	1
24/11/2020	cockatoo	Moneypenny	female	sorting	1	8	8	1
24/11/2020	cockatoo	Moneypenny	female	sorting	1	9	9	0
24/11/2020	cockatoo	Moneypenny	female	sorting	1	10	10	0
02/12/2020	cockatoo	Moneypenny	female	sorting	2	1	11	1
02/12/2020	cockatoo	Moneypenny	female	sorting	2	2	12	1
02/12/2020	cockatoo	Moneypenny	female	sorting	2	3	13	1
02/12/2020	cockatoo	Moneypenny	female	sorting	2	4	14	1
02/12/2020	cockatoo	Moneypenny	female	sorting	2	5	15	1
02/12/2020	cockatoo	Moneypenny	female	sorting	2	6	16	0
02/12/2020	cockatoo	Moneypenny	female	sorting	2	7	17	0
02/12/2020	cockatoo	Moneypenny	female	sorting	2	8	18	1
02/12/2020	cockatoo	Moneypenny	female	sorting	2	9	19	0
02/12/2020	cockatoo	Moneypenny	female	sorting	2	10	20	0
06/12/2020	cockatoo	Moneypenny	female	sorting	3	1	21	0
06/12/2020	cockatoo	Moneypenny	female	sorting	3	2	22	1
06/12/2020	cockatoo	Moneypenny	female	sorting	3	3	23	0
06/12/2020	cockatoo	Moneypenny	female	sorting	3	4	24	0
06/12/2020	cockatoo	Moneypenny	female	sorting	3	5	25	1
06/12/2020	cockatoo	Moneypenny	female	sorting	3	6	26	1
06/12/2020	cockatoo	Moneypenny	female	sorting	3	7	27	1
06/12/2020	cockatoo	Moneypenny	female	sorting	3	8	28	1
06/12/2020	cockatoo	Moneypenny	female	sorting	3	9	29	1
06/12/2020	cockatoo	Moneypenny	female	sorting	3	10	30	1
09/12/2020	cockatoo	Moneypenny	female	sorting	4	1	31	1
09/12/2020	cockatoo	Moneypenny	female	sorting	4	2	32	1
09/12/2020	cockatoo	Moneypenny	female	sorting	4	3	33	1
09/12/2020	cockatoo	Moneypenny	female	sorting	4	4	34	0
09/12/2020	cockatoo	Moneypenny	female	sorting	4	5	35	1
09/12/2020	cockatoo	Moneypenny	female	sorting	4	6	36	0
09/12/2020	cockatoo	Moneypenny	female	sorting	4	7	37	1
09/12/2020	cockatoo	Moneypenny	female	sorting	4	8	38	0
09/12/2020	cockatoo	Moneypenny	female	sorting	4	9	39	0
09/12/2020	cockatoo	Moneypenny	female	sorting	4	10	40	1
13/12/2020	cockatoo	Moneypenny	female	sorting	5	1	41	1
13/12/2020	cockatoo	Moneypenny	female	sorting	5	2	42	1
13/12/2020	cockatoo	Moneypenny	female	sorting	5	3	43	0
13/12/2020	cockatoo	Moneypenny	female	sorting	5	4	44	0
13/12/2020	cockatoo	Moneypenny	female	sorting	5	5	45	0
13/12/2020	cockatoo	Moneypenny	female	sorting	5	6	46	0
13/12/2020	cockatoo	Moneypenny	female	sorting	5	7	47	1
13/12/2020	cockatoo	Moneypenny	female	sorting	5	8	48	1
13/12/2020	cockatoo	Moneypenny	female	sorting	5	9	49	0
13/12/2020	cockatoo	Moneypenny	female	sorting	5	10	50	0
16/12/2020	cockatoo	Moneypenny	female	sorting	6	1	51	1
16/12/2020	cockatoo	Moneypenny	female	sorting	6	2	52	1
16/12/2020	cockatoo	Moneypenny	female	sorting	6	3	53	0
16/12/2020	cockatoo	Moneypenny	female	sorting	6	4	54	0
16/12/2020	cockatoo	Moneypenny	female	sorting	6	5	55	1
16/12/2020	cockatoo	Moneypenny	female	sorting	6	6	56	1
16/12/2020	cockatoo	Moneypenny	female	sorting	6	7	57	0
16/12/2020	cockatoo	Moneypenny	female	sorting	6	8	58	1
16/12/2020	cockatoo	Moneypenny	female	sorting	6	9	59	1
16/12/2020	cockatoo	Moneypenny	female	sorting	6	10	60	1
27/12/2020	cockatoo	Moneypenny	female	sorting	7	1	61	0
27/12/2020	cockatoo	Moneypenny	female	sorting	7	2	62	1
27/12/2020	cockatoo	Moneypenny	female	sorting	7	3	63	0
27/12/2020	cockatoo	Moneypenny	female	sorting	7	4	64	0
27/12/2020	cockatoo	Moneypenny	female	sorting	7	5	65	1
27/12/2020	cockatoo	Moneypenny	female	sorting	7	6	66	1
27/12/2020	cockatoo	Moneypenny	female	sorting	7	7	67	0
27/12/2020	cockatoo	Moneypenny	female	sorting	7	8	68	1
27/12/2020	cockatoo	Moneypenny	female	sorting	7	9	69	0
27/12/2020	cockatoo	Moneypenny	female	sorting	7	10	70	1
30/12/2020	cockatoo	Moneypenny	female	sorting	8	1	71	0
30/12/2020	cockatoo	Moneypenny	female	sorting	8	2	72	0
30/12/2020	cockatoo	Moneypenny	female	sorting	8	3	73	1
30/12/2020	cockatoo	Moneypenny	female	sorting	8	4	74	0
30/12/2020	cockatoo	Moneypenny	female	sorting	8	5	75	1
30/12/2020	cockatoo	Moneypenny	female	sorting	8	6	76	0
30/12/2020	cockatoo	Moneypenny	female	sorting	8	7	77	1
30/12/2020	cockatoo	Moneypenny	female	sorting	8	8	78	0
30/12/2020	cockatoo	Moneypenny	female	sorting	8	9	79	0
30/12/2020	cockatoo	Moneypenny	female	sorting	8	10	80	0
06/01/2021	cockatoo	Moneypenny	female	sorting	9	1	81	0
06/01/2021	cockatoo	Moneypenny	female	sorting	9	2	82	1
06/01/2021	cockatoo	Moneypenny	female	sorting	9	3	83	0
06/01/2021	cockatoo	Moneypenny	female	sorting	9	4	84	1
06/01/2021	cockatoo	Moneypenny	female	sorting	9	5	85	1
06/01/2021	cockatoo	Moneypenny	female	sorting	9	6	86	1
06/01/2021	cockatoo	Moneypenny	female	sorting	9	7	87	1
06/01/2021	cockatoo	Moneypenny	female	sorting	9	8	88	1
06/01/2021	cockatoo	Moneypenny	female	sorting	9	9	89	1
06/01/2021	cockatoo	Moneypenny	female	sorting	9	10	90	0
16/01/2021	cockatoo	Moneypenny	female	sorting	10	1	91	1
16/01/2021	cockatoo	Moneypenny	female	sorting	10	2	92	1
16/01/2021	cockatoo	Moneypenny	female	sorting	10	3	93	1
16/01/2021	cockatoo	Moneypenny	female	sorting	10	4	94	1
16/01/2021	cockatoo	Moneypenny	female	sorting	10	5	95	1
16/01/2021	cockatoo	Moneypenny	female	sorting	10	6	96	1
16/01/2021	cockatoo	Moneypenny	female	sorting	10	7	97	0
16/01/2021	cockatoo	Moneypenny	female	sorting	10	8	98	0
16/01/2021	cockatoo	Moneypenny	female	sorting	10	9	99	1
16/01/2021	cockatoo	Moneypenny	female	sorting	10	10	100	0
17/01/2021	cockatoo	Moneypenny	female	sorting	11	1	101	1
17/01/2021	cockatoo	Moneypenny	female	sorting	11	2	102	0
17/01/2021	cockatoo	Moneypenny	female	sorting	11	3	103	0
17/01/2021	cockatoo	Moneypenny	female	sorting	11	4	104	1
17/01/2021	cockatoo	Moneypenny	female	sorting	11	5	105	1
17/01/2021	cockatoo	Moneypenny	female	sorting	11	6	106	1
17/01/2021	cockatoo	Moneypenny	female	sorting	11	7	107	0
17/01/2021	cockatoo	Moneypenny	female	sorting	11	8	108	0
17/01/2021	cockatoo	Moneypenny	female	sorting	11	9	109	1
17/01/2021	cockatoo	Moneypenny	female	sorting	11	10	110	1
20/01/2021	cockatoo	Moneypenny	female	sorting	12	1	111	0
20/01/2021	cockatoo	Moneypenny	female	sorting	12	2	112	1
20/01/2021	cockatoo	Moneypenny	female	sorting	12	3	113	1
20/01/2021	cockatoo	Moneypenny	female	sorting	12	4	114	0
20/01/2021	cockatoo	Moneypenny	female	sorting	12	5	115	0
20/01/2021	cockatoo	Moneypenny	female	sorting	12	6	116	0
20/01/2021	cockatoo	Moneypenny	female	sorting	12	7	117	0
20/01/2021	cockatoo	Moneypenny	female	sorting	12	8	118	0
20/01/2021	cockatoo	Moneypenny	female	sorting	12	9	119	0
20/01/2021	cockatoo	Moneypenny	female	sorting	12	10	120	1
23/01/2021	cockatoo	Moneypenny	female	sorting	13	1	121	0
23/01/2021	cockatoo	Moneypenny	female	sorting	13	2	122	1
23/01/2021	cockatoo	Moneypenny	female	sorting	13	3	123	0
23/01/2021	cockatoo	Moneypenny	female	sorting	13	4	124	1
23/01/2021	cockatoo	Moneypenny	female	sorting	13	5	125	1
23/01/2021	cockatoo	Moneypenny	female	sorting	13	6	126	1
23/01/2021	cockatoo	Moneypenny	female	sorting	13	7	127	1
23/01/2021	cockatoo	Moneypenny	female	sorting	13	8	128	1
23/01/2021	cockatoo	Moneypenny	female	sorting	13	9	129	0
23/01/2021	cockatoo	Moneypenny	female	sorting	13	10	130	0
29/01/2021	cockatoo	Moneypenny	female	sorting	14	1	131	0
29/01/2021	cockatoo	Moneypenny	female	sorting	14	2	132	1
29/01/2021	cockatoo	Moneypenny	female	sorting	14	3	133	0
29/01/2021	cockatoo	Moneypenny	female	sorting	14	4	134	0
29/01/2021	cockatoo	Moneypenny	female	sorting	14	5	135	0
29/01/2021	cockatoo	Moneypenny	female	sorting	14	6	136	1
29/01/2021	cockatoo	Moneypenny	female	sorting	14	7	137	0
29/01/2021	cockatoo	Moneypenny	female	sorting	14	8	138	0
29/01/2021	cockatoo	Moneypenny	female	sorting	14	9	139	1
29/01/2021	cockatoo	Moneypenny	female	sorting	14	10	140	1
08/12/2019	cockatoo	Muppet	male	choice	1	1	1	0
08/12/2019	cockatoo	Muppet	male	choice	1	2	2	1
08/12/2019	cockatoo	Muppet	male	choice	1	3	3	0
08/12/2019	cockatoo	Muppet	male	choice	1	4	4	1
08/12/2019	cockatoo	Muppet	male	choice	1	5	5	1
08/12/2019	cockatoo	Muppet	male	choice	1	6	6	1
08/12/2019	cockatoo	Muppet	male	choice	1	7	7	0
08/12/2019	cockatoo	Muppet	male	choice	1	8	8	0
08/12/2019	cockatoo	Muppet	male	choice	1	9	9	0
08/12/2019	cockatoo	Muppet	male	choice	1	10	10	0
14/12/2019	cockatoo	Muppet	male	choice	2	1	11	0
14/12/2019	cockatoo	Muppet	male	choice	2	2	12	0
14/12/2019	cockatoo	Muppet	male	choice	2	3	13	0
14/12/2019	cockatoo	Muppet	male	choice	2	4	14	0
14/12/2019	cockatoo	Muppet	male	choice	2	5	15	0
14/12/2019	cockatoo	Muppet	male	choice	2	6	16	1
14/12/2019	cockatoo	Muppet	male	choice	2	7	17	1
14/12/2019	cockatoo	Muppet	male	choice	2	8	18	1
14/12/2019	cockatoo	Muppet	male	choice	2	9	19	1
14/12/2019	cockatoo	Muppet	male	choice	2	10	20	1
14/12/2019	cockatoo	Muppet	male	choice	2	11	21	0
14/12/2019	cockatoo	Muppet	male	choice	2	12	22	1
21/12/2019	cockatoo	Muppet	male	choice	2	13	23	1
21/12/2019	cockatoo	Muppet	male	choice	3	1	24	0
21/12/2019	cockatoo	Muppet	male	choice	3	2	25	1
21/12/2019	cockatoo	Muppet	male	choice	3	3	26	0
21/12/2019	cockatoo	Muppet	male	choice	3	4	27	0
21/12/2019	cockatoo	Muppet	male	choice	3	5	28	0
21/12/2019	cockatoo	Muppet	male	choice	3	6	29	0
21/12/2019	cockatoo	Muppet	male	choice	3	7	30	0
21/12/2019	cockatoo	Muppet	male	choice	3	8	31	0
21/12/2019	cockatoo	Muppet	male	choice	3	9	32	1
21/12/2019	cockatoo	Muppet	male	choice	3	10	33	1
21/12/2019	cockatoo	Muppet	male	choice	3	11	34	1
21/12/2019	cockatoo	Muppet	male	choice	3	12	35	1
21/12/2019	cockatoo	Muppet	male	choice	3	13	36	1
21/12/2019	cockatoo	Muppet	male	choice	3	14	37	0
12/01/2020	cockatoo	Muppet	male	choice	4	1	38	1
12/01/2020	cockatoo	Muppet	male	choice	4	2	39	0
12/01/2020	cockatoo	Muppet	male	choice	4	3	40	1
12/01/2020	cockatoo	Muppet	male	choice	4	4	41	0
12/01/2020	cockatoo	Muppet	male	choice	4	5	42	1
12/01/2020	cockatoo	Muppet	male	choice	4	6	43	1
12/01/2020	cockatoo	Muppet	male	choice	4	7	44	1
12/01/2020	cockatoo	Muppet	male	choice	4	8	45	0
12/01/2020	cockatoo	Muppet	male	choice	4	9	46	1
12/01/2020	cockatoo	Muppet	male	choice	4	10	47	0
12/01/2020	cockatoo	Muppet	male	choice	4	11	48	0
12/01/2020	cockatoo	Muppet	male	choice	4	12	49	1
12/01/2020	cockatoo	Muppet	male	choice	4	13	50	1
09/02/2020	cockatoo	Muppet	male	choice	5	1	51	1
09/02/2020	cockatoo	Muppet	male	choice	5	2	52	1
09/02/2020	cockatoo	Muppet	male	choice	5	3	53	1
09/02/2020	cockatoo	Muppet	male	choice	5	4	54	1
09/02/2020	cockatoo	Muppet	male	choice	5	5	55	1
09/02/2020	cockatoo	Muppet	male	choice	5	6	56	1
09/02/2020	cockatoo	Muppet	male	choice	5	7	57	1
09/02/2020	cockatoo	Muppet	male	choice	5	8	58	1
09/02/2020	cockatoo	Muppet	male	choice	5	9	59	1
09/02/2020	cockatoo	Muppet	male	choice	5	10	60	1
17/02/2020	cockatoo	Muppet	male	choice	6	1	61	1
17/02/2020	cockatoo	Muppet	male	choice	6	2	62	1
17/02/2020	cockatoo	Muppet	male	choice	6	3	63	1
17/02/2020	cockatoo	Muppet	male	choice	6	4	64	1
17/02/2020	cockatoo	Muppet	male	choice	6	5	65	1
17/02/2020	cockatoo	Muppet	male	choice	6	6	66	0
17/02/2020	cockatoo	Muppet	male	choice	6	7	67	1
17/02/2020	cockatoo	Muppet	male	choice	6	8	68	1
17/02/2020	cockatoo	Muppet	male	choice	6	9	69	1
17/02/2020	cockatoo	Muppet	male	choice	6	10	70	1
02/03/2020	cockatoo	Muppet	male	choice	7	1	71	1
02/03/2020	cockatoo	Muppet	male	choice	7	2	72	1
02/03/2020	cockatoo	Muppet	male	choice	7	3	73	0
02/03/2020	cockatoo	Muppet	male	choice	7	4	74	1
02/03/2020	cockatoo	Muppet	male	choice	7	5	75	1
02/03/2020	cockatoo	Muppet	male	choice	7	6	76	1
02/03/2020	cockatoo	Muppet	male	choice	7	7	77	1
02/03/2020	cockatoo	Muppet	male	choice	7	8	78	1
02/03/2020	cockatoo	Muppet	male	choice	7	9	79	1
02/03/2020	cockatoo	Muppet	male	choice	7	10	80	1
15/03/2020	cockatoo	Muppet	male	choice	8	1	81	1
15/03/2020	cockatoo	Muppet	male	choice	8	2	82	1
15/03/2020	cockatoo	Muppet	male	choice	8	3	83	1
15/03/2020	cockatoo	Muppet	male	choice	8	4	84	1
15/03/2020	cockatoo	Muppet	male	choice	8	5	85	1
15/03/2020	cockatoo	Muppet	male	choice	8	6	86	1
15/03/2020	cockatoo	Muppet	male	choice	8	7	87	1
15/03/2020	cockatoo	Muppet	male	choice	8	8	88	1
15/03/2020	cockatoo	Muppet	male	choice	8	9	89	1
15/03/2020	cockatoo	Muppet	male	choice	8	10	90	1
03/04/2020	cockatoo	Muppet	male	choice	9	1	91	1
03/04/2020	cockatoo	Muppet	male	choice	9	2	92	1
03/04/2020	cockatoo	Muppet	male	choice	9	3	93	1
03/04/2020	cockatoo	Muppet	male	choice	9	4	94	1
03/04/2020	cockatoo	Muppet	male	choice	9	5	95	1
03/04/2020	cockatoo	Muppet	male	choice	9	6	96	1
03/04/2020	cockatoo	Muppet	male	choice	9	7	97	0
03/04/2020	cockatoo	Muppet	male	choice	9	8	98	1
03/04/2020	cockatoo	Muppet	male	choice	9	9	99	1
03/04/2020	cockatoo	Muppet	male	choice	9	10	100	1
10/04/2020	cockatoo	Muppet	male	choice	10	1	101	1
10/04/2020	cockatoo	Muppet	male	choice	10	2	102	1
10/04/2020	cockatoo	Muppet	male	choice	10	3	103	1
10/04/2020	cockatoo	Muppet	male	choice	10	4	104	1
10/04/2020	cockatoo	Muppet	male	choice	10	5	105	1
10/04/2020	cockatoo	Muppet	male	choice	10	6	106	1
10/04/2020	cockatoo	Muppet	male	choice	10	7	107	1
10/04/2020	cockatoo	Muppet	male	choice	10	8	108	1
10/04/2020	cockatoo	Muppet	male	choice	10	9	109	0
10/04/2020	cockatoo	Muppet	male	choice	10	10	110	1
24/11/2020	cockatoo	Muppet	male	sorting	1	1	1	1
24/11/2020	cockatoo	Muppet	male	sorting	1	2	2	0
24/11/2020	cockatoo	Muppet	male	sorting	1	3	3	0
24/11/2020	cockatoo	Muppet	male	sorting	1	4	4	1
24/11/2020	cockatoo	Muppet	male	sorting	1	5	5	1
24/11/2020	cockatoo	Muppet	male	sorting	1	6	6	0
24/11/2020	cockatoo	Muppet	male	sorting	1	7	7	0
24/11/2020	cockatoo	Muppet	male	sorting	1	8	8	1
24/11/2020	cockatoo	Muppet	male	sorting	1	9	9	1
24/11/2020	cockatoo	Muppet	male	sorting	1	10	10	0
02/12/2020	cockatoo	Muppet	male	sorting	2	1	11	1
02/12/2020	cockatoo	Muppet	male	sorting	2	2	12	1
02/12/2020	cockatoo	Muppet	male	sorting	2	3	13	1
02/12/2020	cockatoo	Muppet	male	sorting	2	4	14	0
02/12/2020	cockatoo	Muppet	male	sorting	2	5	15	0
02/12/2020	cockatoo	Muppet	male	sorting	2	6	16	1
02/12/2020	cockatoo	Muppet	male	sorting	2	7	17	1
02/12/2020	cockatoo	Muppet	male	sorting	2	8	18	1
02/12/2020	cockatoo	Muppet	male	sorting	2	9	19	0
02/12/2020	cockatoo	Muppet	male	sorting	2	10	20	1
06/12/2020	cockatoo	Muppet	male	sorting	3	1	21	1
06/12/2020	cockatoo	Muppet	male	sorting	3	2	22	1
06/12/2020	cockatoo	Muppet	male	sorting	3	3	23	0
06/12/2020	cockatoo	Muppet	male	sorting	3	4	24	0
06/12/2020	cockatoo	Muppet	male	sorting	3	5	25	1
06/12/2020	cockatoo	Muppet	male	sorting	3	6	26	1
06/12/2020	cockatoo	Muppet	male	sorting	3	7	27	0
06/12/2020	cockatoo	Muppet	male	sorting	3	8	28	1
06/12/2020	cockatoo	Muppet	male	sorting	3	9	29	0
06/12/2020	cockatoo	Muppet	male	sorting	3	10	30	0
09/12/2020	cockatoo	Muppet	male	sorting	4	1	31	1
09/12/2020	cockatoo	Muppet	male	sorting	4	2	32	0
09/12/2020	cockatoo	Muppet	male	sorting	4	3	33	0
09/12/2020	cockatoo	Muppet	male	sorting	4	4	34	0
09/12/2020	cockatoo	Muppet	male	sorting	4	5	35	1
09/12/2020	cockatoo	Muppet	male	sorting	4	6	36	0
09/12/2020	cockatoo	Muppet	male	sorting	4	7	37	0
09/12/2020	cockatoo	Muppet	male	sorting	4	8	38	0
09/12/2020	cockatoo	Muppet	male	sorting	4	9	39	1
09/12/2020	cockatoo	Muppet	male	sorting	4	10	40	0
13/12/2020	cockatoo	Muppet	male	sorting	5	1	41	0
13/12/2020	cockatoo	Muppet	male	sorting	5	2	42	0
13/12/2020	cockatoo	Muppet	male	sorting	5	3	43	0
13/12/2020	cockatoo	Muppet	male	sorting	5	4	44	1
13/12/2020	cockatoo	Muppet	male	sorting	5	5	45	1
13/12/2020	cockatoo	Muppet	male	sorting	5	6	46	1
13/12/2020	cockatoo	Muppet	male	sorting	5	7	47	1
13/12/2020	cockatoo	Muppet	male	sorting	5	8	48	1
13/12/2020	cockatoo	Muppet	male	sorting	5	9	49	1
13/12/2020	cockatoo	Muppet	male	sorting	5	10	50	1
16/12/2020	cockatoo	Muppet	male	sorting	6	1	51	1
16/12/2020	cockatoo	Muppet	male	sorting	6	2	52	0
16/12/2020	cockatoo	Muppet	male	sorting	6	3	53	1
16/12/2020	cockatoo	Muppet	male	sorting	6	4	54	1
16/12/2020	cockatoo	Muppet	male	sorting	6	5	55	1
16/12/2020	cockatoo	Muppet	male	sorting	6	6	56	1
16/12/2020	cockatoo	Muppet	male	sorting	6	7	57	0
16/12/2020	cockatoo	Muppet	male	sorting	6	8	58	0
16/12/2020	cockatoo	Muppet	male	sorting	6	9	59	1
16/12/2020	cockatoo	Muppet	male	sorting	6	10	60	1
27/12/2020	cockatoo	Muppet	male	sorting	7	1	61	0
27/12/2020	cockatoo	Muppet	male	sorting	7	2	62	0
27/12/2020	cockatoo	Muppet	male	sorting	7	3	63	1
27/12/2020	cockatoo	Muppet	male	sorting	7	4	64	1
27/12/2020	cockatoo	Muppet	male	sorting	7	5	65	0
27/12/2020	cockatoo	Muppet	male	sorting	7	6	66	1
27/12/2020	cockatoo	Muppet	male	sorting	7	7	67	0
27/12/2020	cockatoo	Muppet	male	sorting	7	8	68	1
27/12/2020	cockatoo	Muppet	male	sorting	7	9	69	1
27/12/2020	cockatoo	Muppet	male	sorting	7	10	70	1
30/12/2020	cockatoo	Muppet	male	sorting	8	1	71	0
30/12/2020	cockatoo	Muppet	male	sorting	8	2	72	0
30/12/2020	cockatoo	Muppet	male	sorting	8	3	73	1
30/12/2020	cockatoo	Muppet	male	sorting	8	4	74	1
30/12/2020	cockatoo	Muppet	male	sorting	8	5	75	0
30/12/2020	cockatoo	Muppet	male	sorting	8	6	76	1
30/12/2020	cockatoo	Muppet	male	sorting	8	7	77	0
30/12/2020	cockatoo	Muppet	male	sorting	8	8	78	1
30/12/2020	cockatoo	Muppet	male	sorting	8	9	79	1
30/12/2020	cockatoo	Muppet	male	sorting	8	10	80	1
06/01/2021	cockatoo	Muppet	male	sorting	9	1	81	1
06/01/2021	cockatoo	Muppet	male	sorting	9	2	82	0
06/01/2021	cockatoo	Muppet	male	sorting	9	3	83	1
06/01/2021	cockatoo	Muppet	male	sorting	9	4	84	1
06/01/2021	cockatoo	Muppet	male	sorting	9	5	85	1
06/01/2021	cockatoo	Muppet	male	sorting	9	6	86	1
06/01/2021	cockatoo	Muppet	male	sorting	9	7	87	1
06/01/2021	cockatoo	Muppet	male	sorting	9	8	88	1
06/01/2021	cockatoo	Muppet	male	sorting	9	9	89	0
06/01/2021	cockatoo	Muppet	male	sorting	9	10	90	0
16/01/2021	cockatoo	Muppet	male	sorting	10	1	91	1
16/01/2021	cockatoo	Muppet	male	sorting	10	2	92	0
16/01/2021	cockatoo	Muppet	male	sorting	10	3	93	0
16/01/2021	cockatoo	Muppet	male	sorting	10	4	94	1
16/01/2021	cockatoo	Muppet	male	sorting	10	5	95	1
16/01/2021	cockatoo	Muppet	male	sorting	10	6	96	1
16/01/2021	cockatoo	Muppet	male	sorting	10	7	97	1
16/01/2021	cockatoo	Muppet	male	sorting	10	8	98	1
16/01/2021	cockatoo	Muppet	male	sorting	10	9	99	1
16/01/2021	cockatoo	Muppet	male	sorting	10	10	100	0
17/01/2021	cockatoo	Muppet	male	sorting	11	1	101	1
17/01/2021	cockatoo	Muppet	male	sorting	11	2	102	1
17/01/2021	cockatoo	Muppet	male	sorting	11	3	103	1
17/01/2021	cockatoo	Muppet	male	sorting	11	4	104	0
17/01/2021	cockatoo	Muppet	male	sorting	11	5	105	0
17/01/2021	cockatoo	Muppet	male	sorting	11	6	106	0
17/01/2021	cockatoo	Muppet	male	sorting	11	7	107	1
17/01/2021	cockatoo	Muppet	male	sorting	11	8	108	0
17/01/2021	cockatoo	Muppet	male	sorting	11	9	109	1
17/01/2021	cockatoo	Muppet	male	sorting	11	10	110	0
09/12/2019	cockatoo	Pipin	male	choice	1	1	1	1
09/12/2019	cockatoo	Pipin	male	choice	1	2	2	0
09/12/2019	cockatoo	Pipin	male	choice	1	3	3	0
09/12/2019	cockatoo	Pipin	male	choice	1	4	4	1
09/12/2019	cockatoo	Pipin	male	choice	1	5	5	0
09/12/2019	cockatoo	Pipin	male	choice	1	6	6	1
09/12/2019	cockatoo	Pipin	male	choice	1	7	7	0
09/12/2019	cockatoo	Pipin	male	choice	1	8	8	0
09/12/2019	cockatoo	Pipin	male	choice	1	9	9	1
09/12/2019	cockatoo	Pipin	male	choice	1	10	10	1
14/12/2019	cockatoo	Pipin	male	choice	2	1	11	1
14/12/2019	cockatoo	Pipin	male	choice	2	2	12	1
14/12/2019	cockatoo	Pipin	male	choice	2	3	13	1
14/12/2019	cockatoo	Pipin	male	choice	2	4	14	0
14/12/2019	cockatoo	Pipin	male	choice	2	5	15	1
14/12/2019	cockatoo	Pipin	male	choice	2	6	16	0
14/12/2019	cockatoo	Pipin	male	choice	2	7	17	1
14/12/2019	cockatoo	Pipin	male	choice	2	8	18	0
14/12/2019	cockatoo	Pipin	male	choice	2	9	19	0
14/12/2019	cockatoo	Pipin	male	choice	2	10	20	0
14/12/2019	cockatoo	Pipin	male	choice	2	11	21	1
14/12/2019	cockatoo	Pipin	male	choice	2	12	22	1
14/12/2019	cockatoo	Pipin	male	choice	2	13	23	1
21/12/2019	cockatoo	Pipin	male	choice	3	1	24	0
21/12/2019	cockatoo	Pipin	male	choice	3	2	25	1
21/12/2019	cockatoo	Pipin	male	choice	3	3	26	0
21/12/2019	cockatoo	Pipin	male	choice	3	4	27	1
21/12/2019	cockatoo	Pipin	male	choice	3	5	28	0
21/12/2019	cockatoo	Pipin	male	choice	3	6	29	0
21/12/2019	cockatoo	Pipin	male	choice	3	7	30	1
21/12/2019	cockatoo	Pipin	male	choice	3	8	31	1
21/12/2019	cockatoo	Pipin	male	choice	3	9	32	0
21/12/2019	cockatoo	Pipin	male	choice	3	10	33	0
21/12/2019	cockatoo	Pipin	male	choice	3	11	34	1
21/12/2019	cockatoo	Pipin	male	choice	3	12	35	0
21/12/2019	cockatoo	Pipin	male	choice	3	13	36	0
12/01/2020	cockatoo	Pipin	male	choice	4	1	37	1
12/01/2020	cockatoo	Pipin	male	choice	4	2	38	0
12/01/2020	cockatoo	Pipin	male	choice	4	3	39	1
12/01/2020	cockatoo	Pipin	male	choice	4	4	40	1
01/02/2020	cockatoo	Pipin	male	choice	5	1	41	1
01/02/2020	cockatoo	Pipin	male	choice	5	2	42	0
01/02/2020	cockatoo	Pipin	male	choice	5	3	43	0
01/02/2020	cockatoo	Pipin	male	choice	5	4	44	0
01/02/2020	cockatoo	Pipin	male	choice	5	5	45	0
01/02/2020	cockatoo	Pipin	male	choice	5	6	46	1
01/02/2020	cockatoo	Pipin	male	choice	5	7	47	0
01/02/2020	cockatoo	Pipin	male	choice	5	8	48	0
01/02/2020	cockatoo	Pipin	male	choice	5	9	49	0
01/02/2020	cockatoo	Pipin	male	choice	5	10	50	1
09/02/2020	cockatoo	Pipin	male	choice	6	1	51	0
09/02/2020	cockatoo	Pipin	male	choice	6	2	52	1
09/02/2020	cockatoo	Pipin	male	choice	6	3	53	1
09/02/2020	cockatoo	Pipin	male	choice	6	4	54	1
09/02/2020	cockatoo	Pipin	male	choice	6	5	55	1
09/02/2020	cockatoo	Pipin	male	choice	6	6	56	1
09/02/2020	cockatoo	Pipin	male	choice	6	7	57	1
09/02/2020	cockatoo	Pipin	male	choice	6	8	58	1
09/02/2020	cockatoo	Pipin	male	choice	6	9	59	1
09/02/2020	cockatoo	Pipin	male	choice	6	10	60	0
17/02/2020	cockatoo	Pipin	male	choice	7	1	61	1
17/02/2020	cockatoo	Pipin	male	choice	7	2	62	1
17/02/2020	cockatoo	Pipin	male	choice	7	3	63	1
17/02/2020	cockatoo	Pipin	male	choice	7	4	64	1
17/02/2020	cockatoo	Pipin	male	choice	7	5	65	1
17/02/2020	cockatoo	Pipin	male	choice	7	6	66	1
17/02/2020	cockatoo	Pipin	male	choice	7	7	67	1
17/02/2020	cockatoo	Pipin	male	choice	7	8	68	1
17/02/2020	cockatoo	Pipin	male	choice	7	9	69	1
17/02/2020	cockatoo	Pipin	male	choice	7	10	70	1
02/03/2020	cockatoo	Pipin	male	choice	8	1	71	1
02/03/2020	cockatoo	Pipin	male	choice	8	2	72	1
02/03/2020	cockatoo	Pipin	male	choice	8	3	73	1
02/03/2020	cockatoo	Pipin	male	choice	8	4	74	0
02/03/2020	cockatoo	Pipin	male	choice	8	5	75	1
02/03/2020	cockatoo	Pipin	male	choice	8	6	76	1
02/03/2020	cockatoo	Pipin	male	choice	8	7	77	1
02/03/2020	cockatoo	Pipin	male	choice	8	8	78	1
02/03/2020	cockatoo	Pipin	male	choice	8	9	79	1
02/03/2020	cockatoo	Pipin	male	choice	8	10	80	1
15/03/2020	cockatoo	Pipin	male	choice	9	1	81	1
15/03/2020	cockatoo	Pipin	male	choice	9	2	82	0
15/03/2020	cockatoo	Pipin	male	choice	9	3	83	1
15/03/2020	cockatoo	Pipin	male	choice	9	4	84	1
15/03/2020	cockatoo	Pipin	male	choice	9	5	85	1
15/03/2020	cockatoo	Pipin	male	choice	9	6	86	1
15/03/2020	cockatoo	Pipin	male	choice	9	7	87	1
15/03/2020	cockatoo	Pipin	male	choice	9	8	88	1
15/03/2020	cockatoo	Pipin	male	choice	9	9	89	1
15/03/2020	cockatoo	Pipin	male	choice	9	10	90	1
03/04/2020	cockatoo	Pipin	male	choice	10	1	91	1
03/04/2020	cockatoo	Pipin	male	choice	10	2	92	1
03/04/2020	cockatoo	Pipin	male	choice	10	3	93	1
03/04/2020	cockatoo	Pipin	male	choice	10	4	94	0
03/04/2020	cockatoo	Pipin	male	choice	10	5	95	1
03/04/2020	cockatoo	Pipin	male	choice	10	6	96	1
03/04/2020	cockatoo	Pipin	male	choice	10	7	97	1
03/04/2020	cockatoo	Pipin	male	choice	10	8	98	1
03/04/2020	cockatoo	Pipin	male	choice	10	9	99	1
03/04/2020	cockatoo	Pipin	male	choice	10	10	100	1
14/04/2020	cockatoo	Pipin	male	choice	11	1	101	1
14/04/2020	cockatoo	Pipin	male	choice	11	2	102	1
14/04/2020	cockatoo	Pipin	male	choice	11	3	103	1
14/04/2020	cockatoo	Pipin	male	choice	11	4	104	1
14/04/2020	cockatoo	Pipin	male	choice	11	5	105	1
14/04/2020	cockatoo	Pipin	male	choice	11	6	106	1
14/04/2020	cockatoo	Pipin	male	choice	11	7	107	1
14/04/2020	cockatoo	Pipin	male	choice	11	8	108	1
14/04/2020	cockatoo	Pipin	male	choice	11	9	109	1
14/04/2020	cockatoo	Pipin	male	choice	11	10	110	1
22/11/2020	cockatoo	Pipin	male	sorting	1	1	1	0
22/11/2020	cockatoo	Pipin	male	sorting	1	2	2	0
22/11/2020	cockatoo	Pipin	male	sorting	1	3	3	1
22/11/2020	cockatoo	Pipin	male	sorting	1	4	4	0
22/11/2020	cockatoo	Pipin	male	sorting	1	5	5	1
22/11/2020	cockatoo	Pipin	male	sorting	1	6	6	1
22/11/2020	cockatoo	Pipin	male	sorting	1	7	7	1
22/11/2020	cockatoo	Pipin	male	sorting	1	8	8	0
22/11/2020	cockatoo	Pipin	male	sorting	1	9	9	0
27/11/2020	cockatoo	Pipin	male	sorting	1	10	10	1
27/11/2020	cockatoo	Pipin	male	sorting	2	1	11	0
27/11/2020	cockatoo	Pipin	male	sorting	2	2	12	0
27/11/2020	cockatoo	Pipin	male	sorting	2	3	13	1
27/11/2020	cockatoo	Pipin	male	sorting	2	4	14	0
27/11/2020	cockatoo	Pipin	male	sorting	2	5	15	0
27/11/2020	cockatoo	Pipin	male	sorting	2	6	16	1
27/11/2020	cockatoo	Pipin	male	sorting	2	7	17	1
27/11/2020	cockatoo	Pipin	male	sorting	2	8	18	1
27/11/2020	cockatoo	Pipin	male	sorting	2	9	19	0
27/11/2020	cockatoo	Pipin	male	sorting	2	10	20	1
02/12/2020	cockatoo	Pipin	male	sorting	3	1	21	1
02/12/2020	cockatoo	Pipin	male	sorting	3	2	22	1
02/12/2020	cockatoo	Pipin	male	sorting	3	3	23	0
02/12/2020	cockatoo	Pipin	male	sorting	3	4	24	0
02/12/2020	cockatoo	Pipin	male	sorting	3	5	25	0
02/12/2020	cockatoo	Pipin	male	sorting	3	6	26	0
02/12/2020	cockatoo	Pipin	male	sorting	3	7	27	1
02/12/2020	cockatoo	Pipin	male	sorting	3	8	28	1
02/12/2020	cockatoo	Pipin	male	sorting	3	9	29	0
02/12/2020	cockatoo	Pipin	male	sorting	3	10	30	1
06/12/2020	cockatoo	Pipin	male	sorting	4	1	31	1
06/12/2020	cockatoo	Pipin	male	sorting	4	2	32	1
06/12/2020	cockatoo	Pipin	male	sorting	4	3	33	0
06/12/2020	cockatoo	Pipin	male	sorting	4	4	34	1
06/12/2020	cockatoo	Pipin	male	sorting	4	5	35	1
06/12/2020	cockatoo	Pipin	male	sorting	4	6	36	0
06/12/2020	cockatoo	Pipin	male	sorting	4	7	37	1
06/12/2020	cockatoo	Pipin	male	sorting	4	8	38	0
06/12/2020	cockatoo	Pipin	male	sorting	4	9	39	0
06/12/2020	cockatoo	Pipin	male	sorting	4	10	40	1
09/12/2020	cockatoo	Pipin	male	sorting	5	1	41	1
09/12/2020	cockatoo	Pipin	male	sorting	5	2	42	0
09/12/2020	cockatoo	Pipin	male	sorting	5	3	43	0
09/12/2020	cockatoo	Pipin	male	sorting	5	4	44	1
09/12/2020	cockatoo	Pipin	male	sorting	5	5	45	0
09/12/2020	cockatoo	Pipin	male	sorting	5	6	46	0
09/12/2020	cockatoo	Pipin	male	sorting	5	7	47	0
09/12/2020	cockatoo	Pipin	male	sorting	5	8	48	1
09/12/2020	cockatoo	Pipin	male	sorting	5	9	49	1
09/12/2020	cockatoo	Pipin	male	sorting	5	10	50	0
13/12/2020	cockatoo	Pipin	male	sorting	6	1	51	1
13/12/2020	cockatoo	Pipin	male	sorting	6	2	52	1
13/12/2020	cockatoo	Pipin	male	sorting	6	3	53	1
13/12/2020	cockatoo	Pipin	male	sorting	6	4	54	0
13/12/2020	cockatoo	Pipin	male	sorting	6	5	55	0
13/12/2020	cockatoo	Pipin	male	sorting	6	6	56	1
13/12/2020	cockatoo	Pipin	male	sorting	6	7	57	0
13/12/2020	cockatoo	Pipin	male	sorting	6	8	58	0
13/12/2020	cockatoo	Pipin	male	sorting	6	9	59	0
13/12/2020	cockatoo	Pipin	male	sorting	6	10	60	1
16/12/2020	cockatoo	Pipin	male	sorting	7	1	61	1
16/12/2020	cockatoo	Pipin	male	sorting	7	2	62	0
16/12/2020	cockatoo	Pipin	male	sorting	7	3	63	1
16/12/2020	cockatoo	Pipin	male	sorting	7	4	64	1
16/12/2020	cockatoo	Pipin	male	sorting	7	5	65	1
16/12/2020	cockatoo	Pipin	male	sorting	7	6	66	1
16/12/2020	cockatoo	Pipin	male	sorting	7	7	67	1
16/12/2020	cockatoo	Pipin	male	sorting	7	8	68	1
16/12/2020	cockatoo	Pipin	male	sorting	7	9	69	0
16/12/2020	cockatoo	Pipin	male	sorting	7	10	70	0
27/12/2020	cockatoo	Pipin	male	sorting	8	1	71	0
27/12/2020	cockatoo	Pipin	male	sorting	8	2	72	0
27/12/2020	cockatoo	Pipin	male	sorting	8	3	73	1
27/12/2020	cockatoo	Pipin	male	sorting	8	4	74	0
27/12/2020	cockatoo	Pipin	male	sorting	8	5	75	1
27/12/2020	cockatoo	Pipin	male	sorting	8	6	76	1
27/12/2020	cockatoo	Pipin	male	sorting	8	7	77	0
27/12/2020	cockatoo	Pipin	male	sorting	8	8	78	1
27/12/2020	cockatoo	Pipin	male	sorting	8	9	79	1
27/12/2020	cockatoo	Pipin	male	sorting	8	10	80	0
30/12/2020	cockatoo	Pipin	male	sorting	9	1	81	1
30/12/2020	cockatoo	Pipin	male	sorting	9	2	82	0
30/12/2020	cockatoo	Pipin	male	sorting	9	3	83	0
30/12/2020	cockatoo	Pipin	male	sorting	9	4	84	0
30/12/2020	cockatoo	Pipin	male	sorting	9	5	85	1
30/12/2020	cockatoo	Pipin	male	sorting	9	6	86	1
30/12/2020	cockatoo	Pipin	male	sorting	9	7	87	0
30/12/2020	cockatoo	Pipin	male	sorting	9	8	88	0
30/12/2020	cockatoo	Pipin	male	sorting	9	9	89	1
30/12/2020	cockatoo	Pipin	male	sorting	9	10	90	1
06/01/2021	cockatoo	Pipin	male	sorting	10	1	91	0
06/01/2021	cockatoo	Pipin	male	sorting	10	2	92	0
06/01/2021	cockatoo	Pipin	male	sorting	10	3	93	1
06/01/2021	cockatoo	Pipin	male	sorting	10	4	94	1
06/01/2021	cockatoo	Pipin	male	sorting	10	5	95	0
06/01/2021	cockatoo	Pipin	male	sorting	10	6	96	1
06/01/2021	cockatoo	Pipin	male	sorting	10	7	97	1
06/01/2021	cockatoo	Pipin	male	sorting	10	8	98	1
06/01/2021	cockatoo	Pipin	male	sorting	10	9	99	1
06/01/2021	cockatoo	Pipin	male	sorting	10	10	100	0
16/01/2021	cockatoo	Pipin	male	sorting	11	1	101	1
16/01/2021	cockatoo	Pipin	male	sorting	11	2	102	0
16/01/2021	cockatoo	Pipin	male	sorting	11	3	103	0
16/01/2021	cockatoo	Pipin	male	sorting	11	4	104	0
16/01/2021	cockatoo	Pipin	male	sorting	11	5	105	0
16/01/2021	cockatoo	Pipin	male	sorting	11	6	106	0
16/01/2021	cockatoo	Pipin	male	sorting	11	7	107	0
16/01/2021	cockatoo	Pipin	male	sorting	11	8	108	0
16/01/2021	cockatoo	Pipin	male	sorting	11	9	109	1
16/01/2021	cockatoo	Pipin	male	sorting	11	10	110	1
