# Supplementary material for: Testing weight-based conditional discrimination in Goffin’s cockatoos, Cacatua goffiniana
Source: PLoS One. 2025 Dec 19;20(12):e0338604. doi: 10.1371/journal.pone.0338604 (PMC12716734; doi:10.1371/journal.pone.0338604)
Supplement: S3 Dataset — (CSV) [file pone.0338604.s006.csv]

date	species	subject	sex	session	trial	cumul.trial	weight	success
02/06/1999	chimp	Apollo	male	1	1	1	heavy	0
02/06/1999	chimp	Apollo	male	1	2	2	light	1
02/06/1999	chimp	Apollo	male	1	3	3	light	1
02/06/1999	chimp	Apollo	male	1	4	4	heavy	1
02/06/1999	chimp	Apollo	male	1	5	5	light	1
02/06/1999	chimp	Apollo	male	1	6	6	heavy	0
02/06/1999	chimp	Apollo	male	1	7	7	light	0
02/06/1999	chimp	Apollo	male	1	8	8	heavy	1
02/06/1999	chimp	Apollo	male	1	9	9	heavy	1
02/06/1999	chimp	Apollo	male	1	10	10	light	0
03/06/1999	chimp	Apollo	male	2	1	11	light	1
03/06/1999	chimp	Apollo	male	2	2	12	heavy	1
03/06/1999	chimp	Apollo	male	2	3	13	light	0
03/06/1999	chimp	Apollo	male	2	4	14	heavy	0
03/06/1999	chimp	Apollo	male	2	5	15	light	0
03/06/1999	chimp	Apollo	male	2	6	16	light	1
03/06/1999	chimp	Apollo	male	2	7	17	light	0
03/06/1999	chimp	Apollo	male	2	8	18	heavy	1
03/06/1999	chimp	Apollo	male	2	9	19	heavy	1
03/06/1999	chimp	Apollo	male	2	10	20	heavy	1
03/06/1999	chimp	Apollo	male	3	1	21	light	1
03/06/1999	chimp	Apollo	male	3	2	22	light	0
03/06/1999	chimp	Apollo	male	3	3	23	heavy	1
03/06/1999	chimp	Apollo	male	3	4	24	heavy	0
03/06/1999	chimp	Apollo	male	3	5	25	heavy	0
03/06/1999	chimp	Apollo	male	3	6	26	light	1
03/06/1999	chimp	Apollo	male	3	7	27	light	0
03/06/1999	chimp	Apollo	male	3	8	28	heavy	0
03/06/1999	chimp	Apollo	male	3	9	29	heavy	1
03/06/1999	chimp	Apollo	male	3	10	30	light	0
04/06/1999	chimp	Apollo	male	4	1	31	light	0
04/06/1999	chimp	Apollo	male	4	2	32	light	1
04/06/1999	chimp	Apollo	male	4	3	33	heavy	1
04/06/1999	chimp	Apollo	male	4	4	34	heavy	1
04/06/1999	chimp	Apollo	male	4	5	35	heavy	1
04/06/1999	chimp	Apollo	male	4	6	36	light	1
04/06/1999	chimp	Apollo	male	4	7	37	heavy	0
04/06/1999	chimp	Apollo	male	4	8	38	heavy	1
04/06/1999	chimp	Apollo	male	4	9	39	light	0
04/06/1999	chimp	Apollo	male	4	10	40	light	0
04/06/1999	chimp	Apollo	male	5	1	41	light	0
04/06/1999	chimp	Apollo	male	5	2	42	heavy	0
04/06/1999	chimp	Apollo	male	5	3	43	heavy	1
04/06/1999	chimp	Apollo	male	5	4	44	light	1
04/06/1999	chimp	Apollo	male	5	5	45	light	0
04/06/1999	chimp	Apollo	male	5	6	46	heavy	1
04/06/1999	chimp	Apollo	male	5	7	47	light	0
04/06/1999	chimp	Apollo	male	5	8	48	heavy	1
04/06/1999	chimp	Apollo	male	5	9	49	light	0
04/06/1999	chimp	Apollo	male	5	10	50	light	0
07/06/1999	chimp	Apollo	male	6	1	51	heavy	1
07/06/1999	chimp	Apollo	male	6	2	52	light	1
07/06/1999	chimp	Apollo	male	6	3	53	heavy	1
07/06/1999	chimp	Apollo	male	6	4	54	light	0
07/06/1999	chimp	Apollo	male	6	5	55	light	1
07/06/1999	chimp	Apollo	male	6	6	56	heavy	1
07/06/1999	chimp	Apollo	male	6	7	57	light	0
07/06/1999	chimp	Apollo	male	6	8	58	heavy	1
07/06/1999	chimp	Apollo	male	6	9	59	light	0
07/06/1999	chimp	Apollo	male	6	10	60	heavy	1
08/06/1999	chimp	Apollo	male	7	1	61	heavy	1
08/06/1999	chimp	Apollo	male	7	2	62	light	0
08/06/1999	chimp	Apollo	male	7	3	63	light	0
08/06/1999	chimp	Apollo	male	7	4	64	heavy	1
08/06/1999	chimp	Apollo	male	7	5	65	heavy	1
08/06/1999	chimp	Apollo	male	7	6	66	heavy	0
08/06/1999	chimp	Apollo	male	7	7	67	heavy	1
08/06/1999	chimp	Apollo	male	7	8	68	light	1
08/06/1999	chimp	Apollo	male	7	9	69	light	0
08/06/1999	chimp	Apollo	male	7	10	70	light	0
09/06/1999	chimp	Apollo	male	8	1	71	light	0
09/06/1999	chimp	Apollo	male	8	2	72	light	0
09/06/1999	chimp	Apollo	male	8	3	73	heavy	0
09/06/1999	chimp	Apollo	male	8	4	74	heavy	1
09/06/1999	chimp	Apollo	male	8	5	75	light	0
09/06/1999	chimp	Apollo	male	8	6	76	heavy	1
09/06/1999	chimp	Apollo	male	8	7	77	light	0
09/06/1999	chimp	Apollo	male	8	8	78	heavy	1
09/06/1999	chimp	Apollo	male	8	9	79	light	1
09/06/1999	chimp	Apollo	male	8	10	80	heavy	1
10/06/1999	chimp	Apollo	male	9	1	81	heavy	1
10/06/1999	chimp	Apollo	male	9	2	82	light	0
10/06/1999	chimp	Apollo	male	9	3	83	light	0
10/06/1999	chimp	Apollo	male	9	4	84	heavy	1
10/06/1999	chimp	Apollo	male	9	5	85	heavy	1
10/06/1999	chimp	Apollo	male	9	6	86	light	0
10/06/1999	chimp	Apollo	male	9	7	87	light	0
10/06/1999	chimp	Apollo	male	9	8	88	heavy	1
10/06/1999	chimp	Apollo	male	9	9	89	light	0
10/06/1999	chimp	Apollo	male	9	10	90	heavy	1
11/06/1999	chimp	Apollo	male	10	1	91	heavy	1
11/06/1999	chimp	Apollo	male	10	2	92	light	0
11/06/1999	chimp	Apollo	male	10	3	93	light	0
11/06/1999	chimp	Apollo	male	10	4	94	heavy	1
11/06/1999	chimp	Apollo	male	10	5	95	heavy	1
11/06/1999	chimp	Apollo	male	10	6	96	light	0
11/06/1999	chimp	Apollo	male	10	7	97	light	0
11/06/1999	chimp	Apollo	male	10	8	98	heavy	1
11/06/1999	chimp	Apollo	male	10	9	99	light	0
11/06/1999	chimp	Apollo	male	10	10	100	heavy	1
11/06/1999	chimp	Apollo	male	11	1	101	light	0
11/06/1999	chimp	Apollo	male	11	2	102	light	0
11/06/1999	chimp	Apollo	male	11	3	103	light	1
11/06/1999	chimp	Apollo	male	11	4	104	heavy	1
11/06/1999	chimp	Apollo	male	11	5	105	heavy	1
11/06/1999	chimp	Apollo	male	11	6	106	heavy	0
11/06/1999	chimp	Apollo	male	11	7	107	light	1
11/06/1999	chimp	Apollo	male	11	8	108	heavy	1
11/06/1999	chimp	Apollo	male	11	9	109	heavy	0
11/06/1999	chimp	Apollo	male	11	10	110	heavy	0
14/06/1999	chimp	Apollo	male	12	1	111	light	0
14/06/1999	chimp	Apollo	male	12	2	112	light	0
14/06/1999	chimp	Apollo	male	12	3	113	light	0
14/06/1999	chimp	Apollo	male	12	4	114	heavy	1
14/06/1999	chimp	Apollo	male	12	5	115	heavy	0
14/06/1999	chimp	Apollo	male	12	6	116	heavy	1
14/06/1999	chimp	Apollo	male	12	7	117	light	1
14/06/1999	chimp	Apollo	male	12	8	118	heavy	0
14/06/1999	chimp	Apollo	male	12	9	119	heavy	1
14/06/1999	chimp	Apollo	male	12	10	120	heavy	1
15/06/1999	chimp	Apollo	male	13	1	121	heavy	1
15/06/1999	chimp	Apollo	male	13	2	122	heavy	0
15/06/1999	chimp	Apollo	male	13	3	123	light	1
15/06/1999	chimp	Apollo	male	13	4	124	light	0
15/06/1999	chimp	Apollo	male	13	5	125	light	1
15/06/1999	chimp	Apollo	male	13	6	126	heavy	1
15/06/1999	chimp	Apollo	male	13	7	127	heavy	0
15/06/1999	chimp	Apollo	male	13	8	128	light	0
15/06/1999	chimp	Apollo	male	13	9	129	light	0
15/06/1999	chimp	Apollo	male	13	10	130	heavy	1
15/06/1999	chimp	Apollo	male	14	1	131	light	0
15/06/1999	chimp	Apollo	male	14	2	132	heavy	1
15/06/1999	chimp	Apollo	male	14	3	133	heavy	1
15/06/1999	chimp	Apollo	male	14	4	134	heavy	1
15/06/1999	chimp	Apollo	male	14	5	135	heavy	1
15/06/1999	chimp	Apollo	male	14	6	136	light	0
15/06/1999	chimp	Apollo	male	14	7	137	light	1
15/06/1999	chimp	Apollo	male	14	8	138	light	0
15/06/1999	chimp	Apollo	male	14	9	139	heavy	1
15/06/1999	chimp	Apollo	male	14	10	140	light	0
16/06/1999	chimp	Apollo	male	15	1	141	heavy	0
16/06/1999	chimp	Apollo	male	15	2	142	heavy	1
16/06/1999	chimp	Apollo	male	15	3	143	heavy	1
16/06/1999	chimp	Apollo	male	15	4	144	light	1
16/06/1999	chimp	Apollo	male	15	5	145	light	1
16/06/1999	chimp	Apollo	male	15	6	146	heavy	0
16/06/1999	chimp	Apollo	male	15	7	147	light	0
16/06/1999	chimp	Apollo	male	15	8	148	heavy	1
16/06/1999	chimp	Apollo	male	15	9	149	light	1
16/06/1999	chimp	Apollo	male	15	10	150	light	1
02/06/1999	chimp	Kara	female	1	1	1	light	0
02/06/1999	chimp	Kara	female	1	2	2	light	0
02/06/1999	chimp	Kara	female	1	3	3	heavy	1
02/06/1999	chimp	Kara	female	1	4	4	heavy	1
02/06/1999	chimp	Kara	female	1	5	5	light	0
02/06/1999	chimp	Kara	female	1	6	6	light	0
02/06/1999	chimp	Kara	female	1	7	7	light	0
02/06/1999	chimp	Kara	female	1	8	8	heavy	1
02/06/1999	chimp	Kara	female	1	9	9	heavy	1
02/06/1999	chimp	Kara	female	1	10	10	heavy	1
03/06/1999	chimp	Kara	female	2	1	11	heavy	1
03/06/1999	chimp	Kara	female	2	2	12	heavy	1
03/06/1999	chimp	Kara	female	2	3	13	light	0
03/06/1999	chimp	Kara	female	2	4	14	heavy	1
03/06/1999	chimp	Kara	female	2	5	15	heavy	1
03/06/1999	chimp	Kara	female	2	6	16	heavy	1
03/06/1999	chimp	Kara	female	2	7	17	light	0
03/06/1999	chimp	Kara	female	2	8	18	light	0
03/06/1999	chimp	Kara	female	2	9	19	light	0
03/06/1999	chimp	Kara	female	2	10	20	light	0
02/06/1999	chimp	Kara	female	3	1	21	heavy	0
02/06/1999	chimp	Kara	female	3	2	22	heavy	0
02/06/1999	chimp	Kara	female	3	3	23	heavy	1
02/06/1999	chimp	Kara	female	3	4	24	heavy	1
02/06/1999	chimp	Kara	female	3	5	25	light	0
02/06/1999	chimp	Kara	female	3	6	26	heavy	1
02/06/1999	chimp	Kara	female	3	7	27	light	0
02/06/1999	chimp	Kara	female	3	8	28	light	0
02/06/1999	chimp	Kara	female	3	9	29	light	0
02/06/1999	chimp	Kara	female	3	10	30	light	0
04/06/1999	chimp	Kara	female	4	1	31	light	0
04/06/1999	chimp	Kara	female	4	2	32	heavy	1
04/06/1999	chimp	Kara	female	4	3	33	light	0
04/06/1999	chimp	Kara	female	4	4	34	heavy	1
04/06/1999	chimp	Kara	female	4	5	35	light	0
04/06/1999	chimp	Kara	female	4	6	36	light	0
04/06/1999	chimp	Kara	female	4	7	37	heavy	0
04/06/1999	chimp	Kara	female	4	8	38	light	0
04/06/1999	chimp	Kara	female	4	9	39	heavy	1
04/06/1999	chimp	Kara	female	4	10	40	heavy	1
04/06/1999	chimp	Kara	female	5	1	41	light	0
04/06/1999	chimp	Kara	female	5	2	42	light	1
04/06/1999	chimp	Kara	female	5	3	43	heavy	0
04/06/1999	chimp	Kara	female	5	4	44	heavy	0
04/06/1999	chimp	Kara	female	5	5	45	light	1
04/06/1999	chimp	Kara	female	5	6	46	light	1
04/06/1999	chimp	Kara	female	5	7	47	light	1
04/06/1999	chimp	Kara	female	5	8	48	heavy	0
04/06/1999	chimp	Kara	female	5	9	49	heavy	0
04/06/1999	chimp	Kara	female	5	10	50	heavy	1
07/06/1999	chimp	Kara	female	6	1	51	heavy	1
07/06/1999	chimp	Kara	female	6	2	52	light	0
07/06/1999	chimp	Kara	female	6	3	53	light	0
07/06/1999	chimp	Kara	female	6	4	54	light	0
07/06/1999	chimp	Kara	female	6	5	55	heavy	1
07/06/1999	chimp	Kara	female	6	6	56	heavy	1
07/06/1999	chimp	Kara	female	6	7	57	heavy	1
07/06/1999	chimp	Kara	female	6	8	58	light	0
07/06/1999	chimp	Kara	female	6	9	59	heavy	1
07/06/1999	chimp	Kara	female	6	10	60	light	0
08/06/1999	chimp	Kara	female	7	1	61	heavy	1
08/06/1999	chimp	Kara	female	7	2	62	heavy	1
08/06/1999	chimp	Kara	female	7	3	63	heavy	1
08/06/1999	chimp	Kara	female	7	4	64	light	0
08/06/1999	chimp	Kara	female	7	5	65	light	0
08/06/1999	chimp	Kara	female	7	6	66	heavy	1
08/06/1999	chimp	Kara	female	7	7	67	light	0
08/06/1999	chimp	Kara	female	7	8	68	light	0
08/06/1999	chimp	Kara	female	7	9	69	light	0
08/06/1999	chimp	Kara	female	7	10	70	heavy	1
09/06/1999	chimp	Kara	female	8	1	71	light	0
09/06/1999	chimp	Kara	female	8	2	72	heavy	1
09/06/1999	chimp	Kara	female	8	3	73	light	0
09/06/1999	chimp	Kara	female	8	4	74	light	0
09/06/1999	chimp	Kara	female	8	5	75	light	0
09/06/1999	chimp	Kara	female	8	6	76	heavy	1
09/06/1999	chimp	Kara	female	8	7	77	light	0
09/06/1999	chimp	Kara	female	8	8	78	heavy	1
09/06/1999	chimp	Kara	female	8	9	79	heavy	1
09/06/1999	chimp	Kara	female	8	10	80	heavy	1
10/06/1999	chimp	Kara	female	9	1	81	light	0
10/06/1999	chimp	Kara	female	9	2	82	heavy	1
10/06/1999	chimp	Kara	female	9	3	83	heavy	1
10/06/1999	chimp	Kara	female	9	4	84	light	0
10/06/1999	chimp	Kara	female	9	5	85	light	0
10/06/1999	chimp	Kara	female	9	6	86	light	0
10/06/1999	chimp	Kara	female	9	7	87	light	0
10/06/1999	chimp	Kara	female	9	8	88	heavy	1
10/06/1999	chimp	Kara	female	9	9	89	heavy	1
10/06/1999	chimp	Kara	female	9	10	90	heavy	1
11/06/1999	chimp	Kara	female	10	1	91	light	0
11/06/1999	chimp	Kara	female	10	2	92	light	0
11/06/1999	chimp	Kara	female	10	3	93	heavy	1
11/06/1999	chimp	Kara	female	10	4	94	heavy	1
11/06/1999	chimp	Kara	female	10	5	95	heavy	1
11/06/1999	chimp	Kara	female	10	6	96	light	0
11/06/1999	chimp	Kara	female	10	7	97	heavy	1
11/06/1999	chimp	Kara	female	10	8	98	light	0
11/06/1999	chimp	Kara	female	10	9	99	light	0
11/06/1999	chimp	Kara	female	10	10	100	heavy	1
11/06/1999	chimp	Kara	female	11	1	101	heavy	1
11/06/1999	chimp	Kara	female	11	2	102	light	0
11/06/1999	chimp	Kara	female	11	3	103	light	0
11/06/1999	chimp	Kara	female	11	4	104	heavy	1
11/06/1999	chimp	Kara	female	11	5	105	heavy	1
11/06/1999	chimp	Kara	female	11	6	106	light	0
11/06/1999	chimp	Kara	female	11	7	107	light	0
11/06/1999	chimp	Kara	female	11	8	108	heavy	1
11/06/1999	chimp	Kara	female	11	9	109	light	0
11/06/1999	chimp	Kara	female	11	10	110	heavy	1
14/06/1999	chimp	Kara	female	12	1	111	heavy	1
14/06/1999	chimp	Kara	female	12	2	112	light	0
14/06/1999	chimp	Kara	female	12	3	113	heavy	1
14/06/1999	chimp	Kara	female	12	4	114	light	0
14/06/1999	chimp	Kara	female	12	5	115	light	0
14/06/1999	chimp	Kara	female	12	6	116	heavy	1
14/06/1999	chimp	Kara	female	12	7	117	light	0
14/06/1999	chimp	Kara	female	12	8	118	heavy	1
14/06/1999	chimp	Kara	female	12	9	119	light	0
14/06/1999	chimp	Kara	female	12	10	120	heavy	1
15/06/1999	chimp	Kara	female	13	1	121	heavy	1
15/06/1999	chimp	Kara	female	13	2	122	light	0
15/06/1999	chimp	Kara	female	13	3	123	light	0
15/06/1999	chimp	Kara	female	13	4	124	heavy	1
15/06/1999	chimp	Kara	female	13	5	125	heavy	1
15/06/1999	chimp	Kara	female	13	6	126	heavy	1
15/06/1999	chimp	Kara	female	13	7	127	heavy	1
15/06/1999	chimp	Kara	female	13	8	128	light	0
15/06/1999	chimp	Kara	female	13	9	129	light	0
15/06/1999	chimp	Kara	female	13	10	130	light	0
15/06/1999	chimp	Kara	female	14	1	131	heavy	1
15/06/1999	chimp	Kara	female	14	2	132	light	0
15/06/1999	chimp	Kara	female	14	3	133	light	0
15/06/1999	chimp	Kara	female	14	4	134	heavy	1
15/06/1999	chimp	Kara	female	14	5	135	heavy	1
15/06/1999	chimp	Kara	female	14	6	136	light	0
15/06/1999	chimp	Kara	female	14	7	137	light	0
15/06/1999	chimp	Kara	female	14	8	138	heavy	1
15/06/1999	chimp	Kara	female	14	9	139	light	0
15/06/1999	chimp	Kara	female	14	10	140	heavy	1
16/06/1999	chimp	Kara	female	15	1	141	light	0
16/06/1999	chimp	Kara	female	15	2	142	light	0
16/06/1999	chimp	Kara	female	15	3	143	heavy	1
16/06/1999	chimp	Kara	female	15	4	144	heavy	1
16/06/1999	chimp	Kara	female	15	5	145	heavy	1
16/06/1999	chimp	Kara	female	15	6	146	light	0
16/06/1999	chimp	Kara	female	15	7	147	heavy	1
16/06/1999	chimp	Kara	female	15	8	148	heavy	1
16/06/1999	chimp	Kara	female	15	9	149	light	0
16/06/1999	chimp	Kara	female	15	10	150	light	0
02/06/1999	chimp	Candy	female	1	1	1	light	1
02/06/1999	chimp	Candy	female	1	2	2	light	1
02/06/1999	chimp	Candy	female	1	3	3	heavy	1
02/06/1999	chimp	Candy	female	1	4	4	light	1
02/06/1999	chimp	Candy	female	1	5	5	heavy	1
02/06/1999	chimp	Candy	female	1	6	6	heavy	1
02/06/1999	chimp	Candy	female	1	7	7	heavy	1
02/06/1999	chimp	Candy	female	1	8	8	light	1
02/06/1999	chimp	Candy	female	1	9	9	heavy	0
02/06/1999	chimp	Candy	female	1	10	10	light	1
03/06/1999	chimp	Candy	female	2	1	11	light	0
03/06/1999	chimp	Candy	female	2	2	12	heavy	0
03/06/1999	chimp	Candy	female	2	3	13	heavy	0
03/06/1999	chimp	Candy	female	2	4	14	heavy	1
03/06/1999	chimp	Candy	female	2	5	15	light	1
03/06/1999	chimp	Candy	female	2	6	16	light	1
03/06/1999	chimp	Candy	female	2	7	17	heavy	1
03/06/1999	chimp	Candy	female	2	8	18	heavy	1
03/06/1999	chimp	Candy	female	2	9	19	light	0
03/06/1999	chimp	Candy	female	2	10	20	light	0
03/06/1999	chimp	Candy	female	3	1	21	light	1
03/06/1999	chimp	Candy	female	3	2	22	heavy	1
03/06/1999	chimp	Candy	female	3	3	23	heavy	1
03/06/1999	chimp	Candy	female	3	4	24	light	1
03/06/1999	chimp	Candy	female	3	5	25	light	0
03/06/1999	chimp	Candy	female	3	6	26	light	0
03/06/1999	chimp	Candy	female	3	7	27	heavy	0
03/06/1999	chimp	Candy	female	3	8	28	light	0
03/06/1999	chimp	Candy	female	3	9	29	heavy	1
03/06/1999	chimp	Candy	female	3	10	30	heavy	1
04/06/1999	chimp	Candy	female	4	1	31	light	0
04/06/1999	chimp	Candy	female	4	2	32	light	0
04/06/1999	chimp	Candy	female	4	3	33	heavy	1
04/06/1999	chimp	Candy	female	4	4	34	heavy	1
04/06/1999	chimp	Candy	female	4	5	35	heavy	1
04/06/1999	chimp	Candy	female	4	6	36	heavy	1
04/06/1999	chimp	Candy	female	4	7	37	light	0
04/06/1999	chimp	Candy	female	4	8	38	heavy	1
04/06/1999	chimp	Candy	female	4	9	39	light	0
04/06/1999	chimp	Candy	female	4	10	40	light	0
04/06/1999	chimp	Candy	female	5	1	41	heavy	1
04/06/1999	chimp	Candy	female	5	2	42	light	0
04/06/1999	chimp	Candy	female	5	3	43	heavy	1
04/06/1999	chimp	Candy	female	5	4	44	light	0
04/06/1999	chimp	Candy	female	5	5	45	heavy	1
04/06/1999	chimp	Candy	female	5	6	46	heavy	1
04/06/1999	chimp	Candy	female	5	7	47	light	0
04/06/1999	chimp	Candy	female	5	8	48	light	0
04/06/1999	chimp	Candy	female	5	9	49	heavy	1
07/06/1999	chimp	Candy	female	5	10	50	light	0
07/06/1999	chimp	Candy	female	6	1	51	heavy	1
07/06/1999	chimp	Candy	female	6	2	52	heavy	1
07/06/1999	chimp	Candy	female	6	3	53	light	0
07/06/1999	chimp	Candy	female	6	4	54	heavy	1
07/06/1999	chimp	Candy	female	6	5	55	heavy	1
07/06/1999	chimp	Candy	female	6	6	56	light	0
07/06/1999	chimp	Candy	female	6	7	57	heavy	1
07/06/1999	chimp	Candy	female	6	8	58	light	0
07/06/1999	chimp	Candy	female	6	9	59	light	0
07/06/1999	chimp	Candy	female	6	10	60	light	0
08/06/1999	chimp	Candy	female	7	1	61	light	0
08/06/1999	chimp	Candy	female	7	2	62	light	0
08/06/1999	chimp	Candy	female	7	3	63	heavy	1
08/06/1999	chimp	Candy	female	7	4	64	light	0
08/06/1999	chimp	Candy	female	7	5	65	heavy	1
08/06/1999	chimp	Candy	female	7	6	66	light	0
08/06/1999	chimp	Candy	female	7	7	67	heavy	1
08/06/1999	chimp	Candy	female	7	8	68	heavy	1
08/06/1999	chimp	Candy	female	7	9	69	heavy	1
08/06/1999	chimp	Candy	female	7	10	70	light	0
09/06/1999	chimp	Candy	female	8	1	71	heavy	1
09/06/1999	chimp	Candy	female	8	2	72	heavy	1
09/06/1999	chimp	Candy	female	8	3	73	heavy	1
09/06/1999	chimp	Candy	female	8	4	74	light	0
09/06/1999	chimp	Candy	female	8	5	75	light	0
09/06/1999	chimp	Candy	female	8	6	76	heavy	1
09/06/1999	chimp	Candy	female	8	7	77	light	0
09/06/1999	chimp	Candy	female	8	8	78	heavy	1
09/06/1999	chimp	Candy	female	8	9	79	light	0
09/06/1999	chimp	Candy	female	8	10	80	light	0
10/06/1999	chimp	Candy	female	9	1	81	heavy	1
10/06/1999	chimp	Candy	female	9	2	82	heavy	1
10/06/1999	chimp	Candy	female	9	3	83	heavy	1
10/06/1999	chimp	Candy	female	9	4	84	light	0
10/06/1999	chimp	Candy	female	9	5	85	light	0
10/06/1999	chimp	Candy	female	9	6	86	light	0
10/06/1999	chimp	Candy	female	9	7	87	light	0
10/06/1999	chimp	Candy	female	9	8	88	heavy	1
10/06/1999	chimp	Candy	female	9	9	89	light	0
10/06/1999	chimp	Candy	female	9	10	90	heavy	1
11/06/1999	chimp	Candy	female	10	1	91	heavy	1
11/06/1999	chimp	Candy	female	10	2	92	heavy	1
11/06/1999	chimp	Candy	female	10	3	93	heavy	1
11/06/1999	chimp	Candy	female	10	4	94	light	0
11/06/1999	chimp	Candy	female	10	5	95	light	0
11/06/1999	chimp	Candy	female	10	6	96	heavy	1
11/06/1999	chimp	Candy	female	10	7	97	heavy	1
11/06/1999	chimp	Candy	female	10	8	98	light	0
11/06/1999	chimp	Candy	female	10	9	99	light	0
11/06/1999	chimp	Candy	female	10	10	100	light	0
11/06/1999	chimp	Candy	female	11	1	101	light	0
11/06/1999	chimp	Candy	female	11	2	102	heavy	0
11/06/1999	chimp	Candy	female	11	3	103	heavy	1
11/06/1999	chimp	Candy	female	11	4	104	heavy	1
11/06/1999	chimp	Candy	female	11	5	105	light	1
11/06/1999	chimp	Candy	female	11	6	106	light	0
11/06/1999	chimp	Candy	female	11	7	107	light	0
11/06/1999	chimp	Candy	female	11	8	108	light	0
11/06/1999	chimp	Candy	female	11	9	109	heavy	1
11/06/1999	chimp	Candy	female	11	10	110	heavy	1
14/09/1999	chimp	Candy	female	12	1	111	heavy	1
14/09/1999	chimp	Candy	female	12	2	112	heavy	1
14/09/1999	chimp	Candy	female	12	3	113	light	0
14/09/1999	chimp	Candy	female	12	4	114	heavy	1
14/09/1999	chimp	Candy	female	12	5	115	light	0
14/09/1999	chimp	Candy	female	12	6	116	heavy	1
14/09/1999	chimp	Candy	female	12	7	117	light	0
14/09/1999	chimp	Candy	female	12	8	118	heavy	1
14/09/1999	chimp	Candy	female	12	9	119	light	0
14/09/1999	chimp	Candy	female	12	10	120	light	0
15/09/1999	chimp	Candy	female	13	1	121	light	0
15/09/1999	chimp	Candy	female	13	2	122	light	0
15/09/1999	chimp	Candy	female	13	3	123	light	0
15/09/1999	chimp	Candy	female	13	4	124	light	0
15/09/1999	chimp	Candy	female	13	5	125	heavy	1
15/09/1999	chimp	Candy	female	13	6	126	heavy	1
15/09/1999	chimp	Candy	female	13	7	127	heavy	1
15/09/1999	chimp	Candy	female	13	8	128	heavy	1
15/09/1999	chimp	Candy	female	13	9	129	light	0
15/09/1999	chimp	Candy	female	13	10	130	heavy	1
15/09/1999	chimp	Candy	female	14	1	131	light	0
15/09/1999	chimp	Candy	female	14	2	132	heavy	1
15/09/1999	chimp	Candy	female	14	3	133	light	0
15/09/1999	chimp	Candy	female	14	4	134	heavy	1
15/09/1999	chimp	Candy	female	14	5	135	heavy	1
15/09/1999	chimp	Candy	female	14	6	136	heavy	1
15/09/1999	chimp	Candy	female	14	7	137	light	0
15/09/1999	chimp	Candy	female	14	8	138	heavy	1
15/09/1999	chimp	Candy	female	14	9	139	light	0
15/09/1999	chimp	Candy	female	14	10	140	light	0
16/09/1999	chimp	Candy	female	15	1	141	light	1
16/09/1999	chimp	Candy	female	15	2	142	heavy	1
16/09/1999	chimp	Candy	female	15	3	143	heavy	1
16/09/1999	chimp	Candy	female	15	4	144	heavy	1
16/09/1999	chimp	Candy	female	15	5	145	heavy	1
16/09/1999	chimp	Candy	female	15	6	146	light	0
16/09/1999	chimp	Candy	female	15	7	147	light	0
16/09/1999	chimp	Candy	female	15	8	148	light	0
16/09/1999	chimp	Candy	female	15	9	149	light	0
16/09/1999	chimp	Candy	female	15	10	150	heavy	1
02/06/1999	chimp	Jadine	female	1	1	1	heavy	0
02/06/1999	chimp	Jadine	female	1	2	2	heavy	0
02/06/1999	chimp	Jadine	female	1	3	3	heavy	1
02/06/1999	chimp	Jadine	female	1	4	4	light	1
02/06/1999	chimp	Jadine	female	1	5	5	light	0
02/06/1999	chimp	Jadine	female	1	6	6	heavy	1
02/06/1999	chimp	Jadine	female	1	7	7	light	0
02/06/1999	chimp	Jadine	female	1	8	8	light	1
02/06/1999	chimp	Jadine	female	1	9	9	heavy	1
02/06/1999	chimp	Jadine	female	1	10	10	light	0
03/06/1999	chimp	Jadine	female	2	1	11	light	1
03/06/1999	chimp	Jadine	female	2	2	12	heavy	1
03/06/1999	chimp	Jadine	female	2	3	13	light	1
03/06/1999	chimp	Jadine	female	2	4	14	light	1
03/06/1999	chimp	Jadine	female	2	5	15	light	1
03/06/1999	chimp	Jadine	female	2	6	16	heavy	1
03/06/1999	chimp	Jadine	female	2	7	17	heavy	1
03/06/1999	chimp	Jadine	female	2	8	18	heavy	1
03/06/1999	chimp	Jadine	female	2	9	19	heavy	1
03/06/1999	chimp	Jadine	female	2	10	20	light	0
03/06/1999	chimp	Jadine	female	3	1	21	heavy	0
03/06/1999	chimp	Jadine	female	3	2	22	heavy	1
03/06/1999	chimp	Jadine	female	3	3	23	heavy	1
03/06/1999	chimp	Jadine	female	3	4	24	heavy	1
03/06/1999	chimp	Jadine	female	3	5	25	heavy	0
03/06/1999	chimp	Jadine	female	3	6	26	light	1
03/06/1999	chimp	Jadine	female	3	7	27	light	0
03/06/1999	chimp	Jadine	female	3	8	28	light	0
03/06/1999	chimp	Jadine	female	3	9	29	light	1
03/06/1999	chimp	Jadine	female	3	10	30	light	0
04/06/1999	chimp	Jadine	female	4	1	31	light	0
04/06/1999	chimp	Jadine	female	4	2	32	heavy	1
04/06/1999	chimp	Jadine	female	4	3	33	light	0
04/06/1999	chimp	Jadine	female	4	4	34	heavy	0
04/06/1999	chimp	Jadine	female	4	5	35	heavy	0
04/06/1999	chimp	Jadine	female	4	6	36	heavy	1
04/06/1999	chimp	Jadine	female	4	7	37	light	0
04/06/1999	chimp	Jadine	female	4	8	38	light	1
04/06/1999	chimp	Jadine	female	4	9	39	heavy	1
04/06/1999	chimp	Jadine	female	4	10	40	light	1
04/06/1999	chimp	Jadine	female	5	1	41	heavy	0
04/06/1999	chimp	Jadine	female	5	2	42	light	1
04/06/1999	chimp	Jadine	female	5	3	43	light	0
04/06/1999	chimp	Jadine	female	5	4	44	light	1
04/06/1999	chimp	Jadine	female	5	5	45	light	0
04/06/1999	chimp	Jadine	female	5	6	46	heavy	0
04/06/1999	chimp	Jadine	female	5	7	47	heavy	0
04/06/1999	chimp	Jadine	female	5	8	48	heavy	1
04/06/1999	chimp	Jadine	female	5	9	49	light	1
04/06/1999	chimp	Jadine	female	5	10	50	heavy	1
07/06/1999	chimp	Jadine	female	6	1	51	heavy	1
07/06/1999	chimp	Jadine	female	6	2	52	heavy	1
07/06/1999	chimp	Jadine	female	6	3	53	light	0
07/06/1999	chimp	Jadine	female	6	4	54	heavy	0
07/06/1999	chimp	Jadine	female	6	5	55	light	1
07/06/1999	chimp	Jadine	female	6	6	56	light	0
07/06/1999	chimp	Jadine	female	6	7	57	heavy	0
07/06/1999	chimp	Jadine	female	6	8	58	light	1
07/06/1999	chimp	Jadine	female	6	9	59	heavy	0
07/06/1999	chimp	Jadine	female	6	10	60	light	0
08/06/1999	chimp	Jadine	female	7	1	61	light	0
08/06/1999	chimp	Jadine	female	7	2	62	heavy	0
08/06/1999	chimp	Jadine	female	7	3	63	heavy	1
08/06/1999	chimp	Jadine	female	7	4	64	light	0
08/06/1999	chimp	Jadine	female	7	5	65	light	0
08/06/1999	chimp	Jadine	female	7	6	66	light	0
08/06/1999	chimp	Jadine	female	7	7	67	heavy	0
08/06/1999	chimp	Jadine	female	7	8	68	light	0
08/06/1999	chimp	Jadine	female	7	9	69	heavy	0
08/06/1999	chimp	Jadine	female	7	10	70	heavy	1
09/06/1999	chimp	Jadine	female	8	1	71	light	1
09/06/1999	chimp	Jadine	female	8	2	72	light	0
09/06/1999	chimp	Jadine	female	8	3	73	heavy	0
09/06/1999	chimp	Jadine	female	8	4	74	light	0
09/06/1999	chimp	Jadine	female	8	5	75	heavy	0
09/06/1999	chimp	Jadine	female	8	6	76	heavy	1
09/06/1999	chimp	Jadine	female	8	7	77	heavy	1
09/06/1999	chimp	Jadine	female	8	8	78	light	0
09/06/1999	chimp	Jadine	female	8	9	79	heavy	1
09/06/1999	chimp	Jadine	female	8	10	80	light	0
10/06/1999	chimp	Jadine	female	9	1	81	heavy	1
10/06/1999	chimp	Jadine	female	9	2	82	heavy	1
10/06/1999	chimp	Jadine	female	9	3	83	heavy	1
10/06/1999	chimp	Jadine	female	9	4	84	light	0
10/06/1999	chimp	Jadine	female	9	5	85	light	0
10/06/1999	chimp	Jadine	female	9	6	86	heavy	1
10/06/1999	chimp	Jadine	female	9	7	87	heavy	1
10/06/1999	chimp	Jadine	female	9	8	88	light	0
10/06/1999	chimp	Jadine	female	9	9	89	light	0
10/06/1999	chimp	Jadine	female	9	10	90	light	0
11/06/1999	chimp	Jadine	female	10	1	91	heavy	1
11/06/1999	chimp	Jadine	female	10	2	92	light	0
11/06/1999	chimp	Jadine	female	10	3	93	light	0
11/06/1999	chimp	Jadine	female	10	4	94	heavy	0
11/06/1999	chimp	Jadine	female	10	5	95	heavy	1
11/06/1999	chimp	Jadine	female	10	6	96	heavy	1
11/06/1999	chimp	Jadine	female	10	7	97	light	0
11/06/1999	chimp	Jadine	female	10	8	98	heavy	0
11/06/1999	chimp	Jadine	female	10	9	99	light	0
11/06/1999	chimp	Jadine	female	10	10	100	light	1
11/06/1999	chimp	Jadine	female	11	1	101	heavy	1
11/06/1999	chimp	Jadine	female	11	2	102	heavy	1
11/06/1999	chimp	Jadine	female	11	3	103	light	0
11/06/1999	chimp	Jadine	female	11	4	104	heavy	1
11/06/1999	chimp	Jadine	female	11	5	105	light	0
11/06/1999	chimp	Jadine	female	11	6	106	light	0
11/06/1999	chimp	Jadine	female	11	7	107	heavy	1
11/06/1999	chimp	Jadine	female	11	8	108	light	0
11/06/1999	chimp	Jadine	female	11	9	109	heavy	1
11/06/1999	chimp	Jadine	female	11	10	110	light	0
14/06/1999	chimp	Jadine	female	12	1	111	heavy	1
14/06/1999	chimp	Jadine	female	12	2	112	light	0
14/06/1999	chimp	Jadine	female	12	3	113	light	0
14/06/1999	chimp	Jadine	female	12	4	114	heavy	1
14/06/1999	chimp	Jadine	female	12	5	115	heavy	1
14/06/1999	chimp	Jadine	female	12	6	116	heavy	1
14/06/1999	chimp	Jadine	female	12	7	117	light	0
14/06/1999	chimp	Jadine	female	12	8	118	heavy	1
14/06/1999	chimp	Jadine	female	12	9	119	light	0
14/06/1999	chimp	Jadine	female	12	10	120	light	1
15/06/1999	chimp	Jadine	female	13	1	121	light	0
15/06/1999	chimp	Jadine	female	13	2	122	light	0
15/06/1999	chimp	Jadine	female	13	3	123	heavy	1
15/06/1999	chimp	Jadine	female	13	4	124	light	0
15/06/1999	chimp	Jadine	female	13	5	125	heavy	1
15/06/1999	chimp	Jadine	female	13	6	126	heavy	1
15/06/1999	chimp	Jadine	female	13	7	127	heavy	1
15/06/1999	chimp	Jadine	female	13	8	128	light	0
15/06/1999	chimp	Jadine	female	13	9	129	heavy	1
15/06/1999	chimp	Jadine	female	13	10	130	light	0
15/06/1999	chimp	Jadine	female	14	1	131	light	0
15/06/1999	chimp	Jadine	female	14	2	132	heavy	1
15/06/1999	chimp	Jadine	female	14	3	133	light	0
15/06/1999	chimp	Jadine	female	14	4	134	heavy	0
15/06/1999	chimp	Jadine	female	14	5	135	heavy	1
15/06/1999	chimp	Jadine	female	14	6	136	heavy	1
15/06/1999	chimp	Jadine	female	14	7	137	light	0
15/06/1999	chimp	Jadine	female	14	8	138	light	0
15/06/1999	chimp	Jadine	female	14	9	139	heavy	1
15/06/1999	chimp	Jadine	female	14	10	140	light	0
16/06/1999	chimp	Jadine	female	15	1	141	heavy	1
16/06/1999	chimp	Jadine	female	15	2	142	heavy	1
16/06/1999	chimp	Jadine	female	15	3	143	heavy	1
16/06/1999	chimp	Jadine	female	15	4	144	light	0
16/06/1999	chimp	Jadine	female	15	5	145	light	0
16/06/1999	chimp	Jadine	female	15	6	146	heavy	1
16/06/1999	chimp	Jadine	female	15	7	147	heavy	1
16/06/1999	chimp	Jadine	female	15	8	148	light	0
16/06/1999	chimp	Jadine	female	15	9	149	light	0
16/06/1999	chimp	Jadine	female	15	10	150	light	0
02/06/1999	chimp	Brandy	female	1	1	1	light	1
02/06/1999	chimp	Brandy	female	1	2	2	light	1
02/06/1999	chimp	Brandy	female	1	3	3	light	1
02/06/1999	chimp	Brandy	female	1	4	4	light	1
02/06/1999	chimp	Brandy	female	1	5	5	heavy	1
02/06/1999	chimp	Brandy	female	1	6	6	heavy	0
02/06/1999	chimp	Brandy	female	1	7	7	heavy	1
02/06/1999	chimp	Brandy	female	1	8	8	heavy	1
02/06/1999	chimp	Brandy	female	1	9	9	light	0
02/06/1999	chimp	Brandy	female	1	10	10	light	0
03/06/1999	chimp	Brandy	female	2	1	11	heavy	1
03/06/1999	chimp	Brandy	female	2	2	12	heavy	1
03/06/1999	chimp	Brandy	female	2	3	13	light	1
03/06/1999	chimp	Brandy	female	2	4	14	heavy	0
03/06/1999	chimp	Brandy	female	2	5	15	light	1
03/06/1999	chimp	Brandy	female	2	6	16	heavy	1
03/06/1999	chimp	Brandy	female	2	7	17	light	1
03/06/1999	chimp	Brandy	female	2	8	18	heavy	0
03/06/1999	chimp	Brandy	female	2	9	19	light	1
03/06/1999	chimp	Brandy	female	2	10	20	light	0
03/06/1999	chimp	Brandy	female	3	1	21	heavy	0
03/06/1999	chimp	Brandy	female	3	2	22	heavy	0
03/06/1999	chimp	Brandy	female	3	3	23	heavy	1
03/06/1999	chimp	Brandy	female	3	4	24	light	1
03/06/1999	chimp	Brandy	female	3	5	25	light	1
03/06/1999	chimp	Brandy	female	3	6	26	light	1
03/06/1999	chimp	Brandy	female	3	7	27	heavy	0
03/06/1999	chimp	Brandy	female	3	8	28	light	0
03/06/1999	chimp	Brandy	female	3	9	29	light	1
03/06/1999	chimp	Brandy	female	3	10	30	heavy	1
04/06/1999	chimp	Brandy	female	4	1	31	heavy	0
04/06/1999	chimp	Brandy	female	4	2	32	heavy	1
04/06/1999	chimp	Brandy	female	4	3	33	light	1
04/06/1999	chimp	Brandy	female	4	4	34	heavy	1
04/06/1999	chimp	Brandy	female	4	5	35	light	1
04/06/1999	chimp	Brandy	female	4	6	36	heavy	1
04/06/1999	chimp	Brandy	female	4	7	37	light	1
04/06/1999	chimp	Brandy	female	4	8	38	heavy	1
04/06/1999	chimp	Brandy	female	4	9	39	light	1
04/06/1999	chimp	Brandy	female	4	10	40	light	1
04/06/1999	chimp	Brandy	female	5	1	41	light	0
04/06/1999	chimp	Brandy	female	5	2	42	heavy	0
04/06/1999	chimp	Brandy	female	5	3	43	heavy	1
04/06/1999	chimp	Brandy	female	5	4	44	heavy	0
04/06/1999	chimp	Brandy	female	5	5	45	heavy	1
04/06/1999	chimp	Brandy	female	5	6	46	light	1
04/06/1999	chimp	Brandy	female	5	7	47	light	1
04/06/1999	chimp	Brandy	female	5	8	48	light	0
04/06/1999	chimp	Brandy	female	5	9	49	light	0
04/06/1999	chimp	Brandy	female	5	10	50	heavy	0
07/06/1999	chimp	Brandy	female	6	1	51	light	1
07/06/1999	chimp	Brandy	female	6	2	52	light	0
07/06/1999	chimp	Brandy	female	6	3	53	heavy	0
07/06/1999	chimp	Brandy	female	6	4	54	heavy	1
07/06/1999	chimp	Brandy	female	6	5	55	heavy	1
07/06/1999	chimp	Brandy	female	6	6	56	light	1
07/06/1999	chimp	Brandy	female	6	7	57	light	1
07/06/1999	chimp	Brandy	female	6	8	58	light	1
07/06/1999	chimp	Brandy	female	6	9	59	heavy	1
07/06/1999	chimp	Brandy	female	6	10	60	heavy	1
08/06/1999	chimp	Brandy	female	7	1	61	heavy	1
08/06/1999	chimp	Brandy	female	7	2	62	light	0
08/06/1999	chimp	Brandy	female	7	3	63	heavy	1
08/06/1999	chimp	Brandy	female	7	4	64	light	1
08/06/1999	chimp	Brandy	female	7	5	65	heavy	1
08/06/1999	chimp	Brandy	female	7	6	66	light	0
08/06/1999	chimp	Brandy	female	7	7	67	heavy	1
08/06/1999	chimp	Brandy	female	7	8	68	light	1
08/06/1999	chimp	Brandy	female	7	9	69	heavy	1
08/06/1999	chimp	Brandy	female	7	10	70	light	1
09/06/1999	chimp	Brandy	female	8	1	71	light	1
09/06/1999	chimp	Brandy	female	8	2	72	heavy	1
09/06/1999	chimp	Brandy	female	8	3	73	light	1
09/06/1999	chimp	Brandy	female	8	4	74	heavy	1
09/06/1999	chimp	Brandy	female	8	5	75	heavy	0
09/06/1999	chimp	Brandy	female	8	6	76	heavy	1
09/06/1999	chimp	Brandy	female	8	7	77	light	1
09/06/1999	chimp	Brandy	female	8	8	78	heavy	1
09/06/1999	chimp	Brandy	female	8	9	79	light	1
09/06/1999	chimp	Brandy	female	8	10	80	light	1
10/06/1999	chimp	Brandy	female	9	1	81	light	1
10/06/1999	chimp	Brandy	female	9	2	82	heavy	1
10/06/1999	chimp	Brandy	female	9	3	83	light	1
10/06/1999	chimp	Brandy	female	9	4	84	light	0
10/06/1999	chimp	Brandy	female	9	5	85	heavy	1
10/06/1999	chimp	Brandy	female	9	6	86	heavy	0
10/06/1999	chimp	Brandy	female	9	7	87	heavy	0
10/06/1999	chimp	Brandy	female	9	8	88	heavy	0
10/06/1999	chimp	Brandy	female	9	9	89	light	1
10/06/1999	chimp	Brandy	female	9	10	90	light	1
11/06/1999	chimp	Brandy	female	10	1	91	heavy	0
11/06/1999	chimp	Brandy	female	10	2	92	heavy	0
11/06/1999	chimp	Brandy	female	10	3	93	heavy	1
11/06/1999	chimp	Brandy	female	10	4	94	light	1
11/06/1999	chimp	Brandy	female	10	5	95	heavy	0
11/06/1999	chimp	Brandy	female	10	6	96	light	1
11/06/1999	chimp	Brandy	female	10	7	97	light	1
11/06/1999	chimp	Brandy	female	10	8	98	heavy	1
11/06/1999	chimp	Brandy	female	10	9	99	light	0
11/06/1999	chimp	Brandy	female	10	10	100	light	1
11/06/1999	chimp	Brandy	female	11	1	101	heavy	1
11/06/1999	chimp	Brandy	female	11	2	102	heavy	0
11/06/1999	chimp	Brandy	female	11	3	103	light	1
11/06/1999	chimp	Brandy	female	11	4	104	heavy	1
11/06/1999	chimp	Brandy	female	11	5	105	light	1
11/06/1999	chimp	Brandy	female	11	6	106	light	1
11/06/1999	chimp	Brandy	female	11	7	107	heavy	0
11/06/1999	chimp	Brandy	female	11	8	108	heavy	1
11/06/1999	chimp	Brandy	female	11	9	109	light	1
11/06/1999	chimp	Brandy	female	11	10	110	light	0
14/06/1999	chimp	Brandy	female	12	1	111	heavy	0
14/06/1999	chimp	Brandy	female	12	2	112	heavy	0
14/06/1999	chimp	Brandy	female	12	3	113	light	0
14/06/1999	chimp	Brandy	female	12	4	114	light	1
14/06/1999	chimp	Brandy	female	12	5	115	light	1
14/06/1999	chimp	Brandy	female	12	6	116	heavy	1
14/06/1999	chimp	Brandy	female	12	7	117	heavy	0
14/06/1999	chimp	Brandy	female	12	8	118	light	0
14/06/1999	chimp	Brandy	female	12	9	119	heavy	1
14/06/1999	chimp	Brandy	female	12	10	120	light	1
15/06/1999	chimp	Brandy	female	13	1	121	light	1
15/06/1999	chimp	Brandy	female	13	2	122	light	0
15/06/1999	chimp	Brandy	female	13	3	123	light	1
15/06/1999	chimp	Brandy	female	13	4	124	heavy	1
15/06/1999	chimp	Brandy	female	13	5	125	heavy	1
15/06/1999	chimp	Brandy	female	13	6	126	light	1
15/06/1999	chimp	Brandy	female	13	7	127	heavy	0
15/06/1999	chimp	Brandy	female	13	8	128	light	0
15/06/1999	chimp	Brandy	female	13	9	129	heavy	0
15/06/1999	chimp	Brandy	female	13	10	130	heavy	1
15/06/1999	chimp	Brandy	female	14	1	131	light	1
15/06/1999	chimp	Brandy	female	14	2	132	light	1
15/06/1999	chimp	Brandy	female	14	3	133	light	0
15/06/1999	chimp	Brandy	female	14	4	134	heavy	0
15/06/1999	chimp	Brandy	female	14	5	135	heavy	1
15/06/1999	chimp	Brandy	female	14	6	136	light	1
15/06/1999	chimp	Brandy	female	14	7	137	heavy	0
15/06/1999	chimp	Brandy	female	14	8	138	heavy	1
15/06/1999	chimp	Brandy	female	14	9	139	light	1
15/06/1999	chimp	Brandy	female	14	10	140	heavy	1
16/06/1999	chimp	Brandy	female	15	1	141	heavy	0
16/06/1999	chimp	Brandy	female	15	2	142	heavy	1
16/06/1999	chimp	Brandy	female	15	3	143	light	1
16/06/1999	chimp	Brandy	female	15	4	144	heavy	0
16/06/1999	chimp	Brandy	female	15	5	145	light	0
16/06/1999	chimp	Brandy	female	15	6	146	heavy	0
16/06/1999	chimp	Brandy	female	15	7	147	light	1
16/06/1999	chimp	Brandy	female	15	8	148	light	1
16/06/1999	chimp	Brandy	female	15	9	149	light	1
16/06/1999	chimp	Brandy	female	15	10	150	heavy	0
02/06/1999	chimp	Megan	female	1	1	1	heavy	1
02/06/1999	chimp	Megan	female	1	2	2	heavy	1
02/06/1999	chimp	Megan	female	1	3	3	light	1
02/06/1999	chimp	Megan	female	1	4	4	heavy	1
02/06/1999	chimp	Megan	female	1	5	5	heavy	1
02/06/1999	chimp	Megan	female	1	6	6	light	1
02/06/1999	chimp	Megan	female	1	7	7	light	1
02/06/1999	chimp	Megan	female	1	8	8	heavy	1
02/06/1999	chimp	Megan	female	1	9	9	light	0
02/06/1999	chimp	Megan	female	1	10	10	light	0
03/06/1999	chimp	Megan	female	2	1	11	heavy	1
03/06/1999	chimp	Megan	female	2	2	12	light	1
03/06/1999	chimp	Megan	female	2	3	13	light	1
03/06/1999	chimp	Megan	female	2	4	14	heavy	1
03/06/1999	chimp	Megan	female	2	5	15	heavy	1
03/06/1999	chimp	Megan	female	2	6	16	heavy	1
03/06/1999	chimp	Megan	female	2	7	17	heavy	1
03/06/1999	chimp	Megan	female	2	8	18	light	0
03/06/1999	chimp	Megan	female	2	9	19	light	0
03/06/1999	chimp	Megan	female	2	10	20	light	0
03/06/1999	chimp	Megan	female	3	1	21	heavy	1
03/06/1999	chimp	Megan	female	3	2	22	heavy	1
03/06/1999	chimp	Megan	female	3	3	23	light	0
03/06/1999	chimp	Megan	female	3	4	24	light	0
03/06/1999	chimp	Megan	female	3	5	25	light	0
03/06/1999	chimp	Megan	female	3	6	26	heavy	1
03/06/1999	chimp	Megan	female	3	7	27	heavy	1
03/06/1999	chimp	Megan	female	3	8	28	light	0
03/06/1999	chimp	Megan	female	3	9	29	heavy	1
03/06/1999	chimp	Megan	female	3	10	30	light	0
04/06/1999	chimp	Megan	female	4	1	31	heavy	1
04/06/1999	chimp	Megan	female	4	2	32	heavy	1
04/06/1999	chimp	Megan	female	4	3	33	light	0
04/06/1999	chimp	Megan	female	4	4	34	light	0
04/06/1999	chimp	Megan	female	4	5	35	light	0
04/06/1999	chimp	Megan	female	4	6	36	heavy	1
04/06/1999	chimp	Megan	female	4	7	37	heavy	1
04/06/1999	chimp	Megan	female	4	8	38	heavy	1
04/06/1999	chimp	Megan	female	4	9	39	light	0
04/06/1999	chimp	Megan	female	4	10	40	light	0
04/06/1999	chimp	Megan	female	5	1	41	light	0
04/06/1999	chimp	Megan	female	5	2	42	heavy	1
04/06/1999	chimp	Megan	female	5	3	43	heavy	1
04/06/1999	chimp	Megan	female	5	4	44	light	0
04/06/1999	chimp	Megan	female	5	5	45	heavy	1
04/06/1999	chimp	Megan	female	5	6	46	light	0
04/06/1999	chimp	Megan	female	5	7	47	heavy	1
04/06/1999	chimp	Megan	female	5	8	48	light	0
04/06/1999	chimp	Megan	female	5	9	49	heavy	1
04/06/1999	chimp	Megan	female	5	10	50	light	0
07/06/1999	chimp	Megan	female	6	1	51	light	0
07/06/1999	chimp	Megan	female	6	2	52	light	0
07/06/1999	chimp	Megan	female	6	3	53	light	0
07/06/1999	chimp	Megan	female	6	4	54	heavy	1
07/06/1999	chimp	Megan	female	6	5	55	heavy	1
07/06/1999	chimp	Megan	female	6	6	56	light	0
07/06/1999	chimp	Megan	female	6	7	57	heavy	1
07/06/1999	chimp	Megan	female	6	8	58	heavy	1
07/06/1999	chimp	Megan	female	6	9	59	light	0
07/06/1999	chimp	Megan	female	6	10	60	heavy	1
08/06/1999	chimp	Megan	female	7	1	61	light	0
08/06/1999	chimp	Megan	female	7	2	62	heavy	1
08/06/1999	chimp	Megan	female	7	3	63	heavy	1
08/06/1999	chimp	Megan	female	7	4	64	light	0
08/06/1999	chimp	Megan	female	7	5	65	heavy	1
08/06/1999	chimp	Megan	female	7	6	66	heavy	1
08/06/1999	chimp	Megan	female	7	7	67	heavy	1
08/06/1999	chimp	Megan	female	7	8	68	light	0
08/06/1999	chimp	Megan	female	7	9	69	light	0
08/06/1999	chimp	Megan	female	7	10	70	light	0
09/06/1999	chimp	Megan	female	8	1	71	heavy	1
09/06/1999	chimp	Megan	female	8	2	72	heavy	1
09/06/1999	chimp	Megan	female	8	3	73	light	0
09/06/1999	chimp	Megan	female	8	4	74	heavy	1
09/06/1999	chimp	Megan	female	8	5	75	light	0
09/06/1999	chimp	Megan	female	8	6	76	light	0
09/06/1999	chimp	Megan	female	8	7	77	heavy	1
09/06/1999	chimp	Megan	female	8	8	78	heavy	1
09/06/1999	chimp	Megan	female	8	9	79	light	0
09/06/1999	chimp	Megan	female	8	10	80	light	0
10/06/1999	chimp	Megan	female	9	1	81	heavy	1
10/06/1999	chimp	Megan	female	9	2	82	heavy	1
10/06/1999	chimp	Megan	female	9	3	83	light	0
10/06/1999	chimp	Megan	female	9	4	84	heavy	1
10/06/1999	chimp	Megan	female	9	5	85	light	0
10/06/1999	chimp	Megan	female	9	6	86	heavy	1
10/06/1999	chimp	Megan	female	9	7	87	light	0
10/06/1999	chimp	Megan	female	9	8	88	light	0
10/06/1999	chimp	Megan	female	9	9	89	light	0
10/06/1999	chimp	Megan	female	9	10	90	heavy	1
11/06/1999	chimp	Megan	female	10	1	91	light	0
11/06/1999	chimp	Megan	female	10	2	92	light	0
11/06/1999	chimp	Megan	female	10	3	93	light	0
11/06/1999	chimp	Megan	female	10	4	94	heavy	1
11/06/1999	chimp	Megan	female	10	5	95	heavy	1
11/06/1999	chimp	Megan	female	10	6	96	light	0
11/06/1999	chimp	Megan	female	10	7	97	heavy	1
11/06/1999	chimp	Megan	female	10	8	98	light	0
11/06/1999	chimp	Megan	female	10	9	99	heavy	1
11/06/1999	chimp	Megan	female	10	10	100	heavy	1
11/06/1999	chimp	Megan	female	11	1	101	heavy	1
11/06/1999	chimp	Megan	female	11	2	102	heavy	1
11/06/1999	chimp	Megan	female	11	3	103	heavy	1
11/06/1999	chimp	Megan	female	11	4	104	light	0
11/06/1999	chimp	Megan	female	11	5	105	light	0
11/06/1999	chimp	Megan	female	11	6	106	heavy	1
11/06/1999	chimp	Megan	female	11	7	107	light	0
11/06/1999	chimp	Megan	female	11	8	108	light	0
11/06/1999	chimp	Megan	female	11	9	109	light	0
11/06/1999	chimp	Megan	female	11	10	110	heavy	1
14/06/1999	chimp	Megan	female	12	1	111	light	0
14/06/1999	chimp	Megan	female	12	2	112	light	0
14/06/1999	chimp	Megan	female	12	3	113	heavy	1
14/06/1999	chimp	Megan	female	12	4	114	heavy	1
14/06/1999	chimp	Megan	female	12	5	115	heavy	1
14/06/1999	chimp	Megan	female	12	6	116	light	0
14/06/1999	chimp	Megan	female	12	7	117	heavy	1
14/06/1999	chimp	Megan	female	12	8	118	light	0
14/06/1999	chimp	Megan	female	12	9	119	light	0
14/06/1999	chimp	Megan	female	12	10	120	heavy	1
15/06/1999	chimp	Megan	female	13	1	121	light	0
15/06/1999	chimp	Megan	female	13	2	122	heavy	1
15/06/1999	chimp	Megan	female	13	3	123	heavy	1
15/06/1999	chimp	Megan	female	13	4	124	light	0
15/06/1999	chimp	Megan	female	13	5	125	light	0
15/06/1999	chimp	Megan	female	13	6	126	light	0
15/06/1999	chimp	Megan	female	13	7	127	light	0
15/06/1999	chimp	Megan	female	13	8	128	heavy	1
15/06/1999	chimp	Megan	female	13	9	129	heavy	1
15/06/1999	chimp	Megan	female	13	10	130	heavy	1
15/06/1999	chimp	Megan	female	14	1	131	light	0
15/06/1999	chimp	Megan	female	14	2	132	heavy	1
15/06/1999	chimp	Megan	female	14	3	133	light	0
15/06/1999	chimp	Megan	female	14	4	134	heavy	1
15/06/1999	chimp	Megan	female	14	5	135	light	0
15/06/1999	chimp	Megan	female	14	6	136	light	1
15/06/1999	chimp	Megan	female	14	7	137	heavy	1
15/06/1999	chimp	Megan	female	14	8	138	light	1
15/06/1999	chimp	Megan	female	14	9	139	heavy	1
15/06/1999	chimp	Megan	female	14	10	140	heavy	1
16/06/1999	chimp	Megan	female	15	1	141	heavy	1
16/06/1999	chimp	Megan	female	15	2	142	light	0
16/06/1999	chimp	Megan	female	15	3	143	light	0
16/06/1999	chimp	Megan	female	15	4	144	light	0
16/06/1999	chimp	Megan	female	15	5	145	heavy	1
16/06/1999	chimp	Megan	female	15	6	146	heavy	1
16/06/1999	chimp	Megan	female	15	7	147	heavy	1
16/06/1999	chimp	Megan	female	15	8	148	light	0
16/06/1999	chimp	Megan	female	15	9	149	heavy	1
16/06/1999	chimp	Megan	female	15	10	150	light	0
02/06/1999	chimp	Mindy	female	1	1	1	heavy	1
02/06/1999	chimp	Mindy	female	1	2	2	heavy	1
02/06/1999	chimp	Mindy	female	1	3	3	heavy	1
02/06/1999	chimp	Mindy	female	1	4	4	light	0
02/06/1999	chimp	Mindy	female	1	5	5	light	0
02/06/1999	chimp	Mindy	female	1	6	6	heavy	1
02/06/1999	chimp	Mindy	female	1	7	7	light	0
02/06/1999	chimp	Mindy	female	1	8	8	heavy	1
02/06/1999	chimp	Mindy	female	1	9	9	light	0
02/06/1999	chimp	Mindy	female	1	10	10	light	0
03/06/1999	chimp	Mindy	female	2	1	11	light	0
03/06/1999	chimp	Mindy	female	2	2	12	heavy	1
03/06/1999	chimp	Mindy	female	2	3	13	heavy	1
03/06/1999	chimp	Mindy	female	2	4	14	heavy	1
03/06/1999	chimp	Mindy	female	2	5	15	heavy	1
03/06/1999	chimp	Mindy	female	2	6	16	light	0
03/06/1999	chimp	Mindy	female	2	7	17	light	0
03/06/1999	chimp	Mindy	female	2	8	18	light	0
03/06/1999	chimp	Mindy	female	2	9	19	heavy	1
03/06/1999	chimp	Mindy	female	2	10	20	light	0
03/06/1999	chimp	Mindy	female	3	1	21	heavy	1
03/06/1999	chimp	Mindy	female	3	2	22	heavy	1
03/06/1999	chimp	Mindy	female	3	3	23	heavy	1
03/06/1999	chimp	Mindy	female	3	4	24	heavy	1
03/06/1999	chimp	Mindy	female	3	5	25	light	0
03/06/1999	chimp	Mindy	female	3	6	26	light	0
03/06/1999	chimp	Mindy	female	3	7	27	light	0
03/06/1999	chimp	Mindy	female	3	8	28	light	0
03/06/1999	chimp	Mindy	female	3	9	29	heavy	1
03/06/1999	chimp	Mindy	female	3	10	30	light	0
04/06/1999	chimp	Mindy	female	4	1	31	heavy	1
04/06/1999	chimp	Mindy	female	4	2	32	heavy	1
04/06/1999	chimp	Mindy	female	4	3	33	heavy	1
04/06/1999	chimp	Mindy	female	4	4	34	light	0
04/06/1999	chimp	Mindy	female	4	5	35	light	0
04/06/1999	chimp	Mindy	female	4	6	36	light	0
04/06/1999	chimp	Mindy	female	4	7	37	light	0
04/06/1999	chimp	Mindy	female	4	8	38	heavy	1
04/06/1999	chimp	Mindy	female	4	9	39	heavy	1
04/06/1999	chimp	Mindy	female	4	10	40	light	0
04/06/1999	chimp	Mindy	female	5	1	41	heavy	1
04/06/1999	chimp	Mindy	female	5	2	42	heavy	1
04/06/1999	chimp	Mindy	female	5	3	43	light	0
04/06/1999	chimp	Mindy	female	5	4	44	light	1
04/06/1999	chimp	Mindy	female	5	5	45	light	0
04/06/1999	chimp	Mindy	female	5	6	46	heavy	0
04/06/1999	chimp	Mindy	female	5	7	47	heavy	0
04/06/1999	chimp	Mindy	female	5	8	48	light	0
04/06/1999	chimp	Mindy	female	5	9	49	light	0
04/06/1999	chimp	Mindy	female	5	10	50	heavy	0
07/06/1999	chimp	Mindy	female	6	1	51	light	0
07/06/1999	chimp	Mindy	female	6	2	52	light	0
07/06/1999	chimp	Mindy	female	6	3	53	light	0
07/06/1999	chimp	Mindy	female	6	4	54	heavy	0
07/06/1999	chimp	Mindy	female	6	5	55	light	1
07/06/1999	chimp	Mindy	female	6	6	56	heavy	0
07/06/1999	chimp	Mindy	female	6	7	57	light	1
07/06/1999	chimp	Mindy	female	6	8	58	heavy	0
07/06/1999	chimp	Mindy	female	6	9	59	heavy	0
07/06/1999	chimp	Mindy	female	6	10	60	heavy	0
08/06/1999	chimp	Mindy	female	7	1	61	light	1
08/06/1999	chimp	Mindy	female	7	2	62	light	0
08/06/1999	chimp	Mindy	female	7	3	63	heavy	0
08/06/1999	chimp	Mindy	female	7	4	64	heavy	1
08/06/1999	chimp	Mindy	female	7	5	65	heavy	0
08/06/1999	chimp	Mindy	female	7	6	66	light	1
08/06/1999	chimp	Mindy	female	7	7	67	heavy	0
08/06/1999	chimp	Mindy	female	7	8	68	heavy	0
08/06/1999	chimp	Mindy	female	7	9	69	light	0
08/06/1999	chimp	Mindy	female	7	10	70	light	1
09/06/1999	chimp	Mindy	female	8	1	71	light	1
09/06/1999	chimp	Mindy	female	8	2	72	heavy	1
09/06/1999	chimp	Mindy	female	8	3	73	heavy	1
09/06/1999	chimp	Mindy	female	8	4	74	light	0
09/06/1999	chimp	Mindy	female	8	5	75	heavy	0
09/06/1999	chimp	Mindy	female	8	6	76	heavy	0
09/06/1999	chimp	Mindy	female	8	7	77	light	0
09/06/1999	chimp	Mindy	female	8	8	78	light	0
09/06/1999	chimp	Mindy	female	8	9	79	light	1
09/06/1999	chimp	Mindy	female	8	10	80	heavy	0
10/06/1999	chimp	Mindy	female	9	1	81	light	1
10/06/1999	chimp	Mindy	female	9	2	82	light	1
10/06/1999	chimp	Mindy	female	9	3	83	light	1
10/06/1999	chimp	Mindy	female	9	4	84	heavy	0
10/06/1999	chimp	Mindy	female	9	5	85	heavy	0
10/06/1999	chimp	Mindy	female	9	6	86	heavy	0
10/06/1999	chimp	Mindy	female	9	7	87	light	1
10/06/1999	chimp	Mindy	female	9	8	88	heavy	0
10/06/1999	chimp	Mindy	female	9	9	89	heavy	0
10/06/1999	chimp	Mindy	female	9	10	90	light	1
11/06/1999	chimp	Mindy	female	10	1	91	light	1
11/06/1999	chimp	Mindy	female	10	2	92	light	1
11/06/1999	chimp	Mindy	female	10	3	93	light	1
11/06/1999	chimp	Mindy	female	10	4	94	heavy	0
11/06/1999	chimp	Mindy	female	10	5	95	heavy	1
11/06/1999	chimp	Mindy	female	10	6	96	heavy	0
11/06/1999	chimp	Mindy	female	10	7	97	light	1
11/06/1999	chimp	Mindy	female	10	8	98	heavy	0
11/06/1999	chimp	Mindy	female	10	9	99	heavy	0
11/06/1999	chimp	Mindy	female	10	10	100	light	1
11/06/1999	chimp	Mindy	female	11	1	101	light	1
11/06/1999	chimp	Mindy	female	11	2	102	light	1
11/06/1999	chimp	Mindy	female	11	3	103	heavy	0
11/06/1999	chimp	Mindy	female	11	4	104	light	1
11/06/1999	chimp	Mindy	female	11	5	105	heavy	0
11/06/1999	chimp	Mindy	female	11	6	106	heavy	0
11/06/1999	chimp	Mindy	female	11	7	107	heavy	0
11/06/1999	chimp	Mindy	female	11	8	108	light	0
11/06/1999	chimp	Mindy	female	11	9	109	heavy	0
11/06/1999	chimp	Mindy	female	11	10	110	light	1
14/06/1999	chimp	Mindy	female	12	1	111	heavy	0
14/06/1999	chimp	Mindy	female	12	2	112	heavy	0
14/06/1999	chimp	Mindy	female	12	3	113	heavy	1
14/06/1999	chimp	Mindy	female	12	4	114	light	1
14/06/1999	chimp	Mindy	female	12	5	115	light	1
14/06/1999	chimp	Mindy	female	12	6	116	heavy	0
14/06/1999	chimp	Mindy	female	12	7	117	heavy	0
14/06/1999	chimp	Mindy	female	12	8	118	light	1
14/06/1999	chimp	Mindy	female	12	9	119	light	1
14/06/1999	chimp	Mindy	female	12	10	120	light	1
15/06/1999	chimp	Mindy	female	13	1	121	heavy	0
15/06/1999	chimp	Mindy	female	13	2	122	heavy	0
15/06/1999	chimp	Mindy	female	13	3	123	heavy	0
15/06/1999	chimp	Mindy	female	13	4	124	light	1
15/06/1999	chimp	Mindy	female	13	5	125	light	1
15/06/1999	chimp	Mindy	female	13	6	126	heavy	0
15/06/1999	chimp	Mindy	female	13	7	127	light	1
15/06/1999	chimp	Mindy	female	13	8	128	heavy	1
15/06/1999	chimp	Mindy	female	13	9	129	light	1
15/06/1999	chimp	Mindy	female	13	10	130	light	1
15/06/1999	chimp	Mindy	female	14	1	131	heavy	0
15/06/1999	chimp	Mindy	female	14	2	132	heavy	0
15/06/1999	chimp	Mindy	female	14	3	133	heavy	0
15/06/1999	chimp	Mindy	female	14	4	134	light	1
15/06/1999	chimp	Mindy	female	14	5	135	light	1
15/06/1999	chimp	Mindy	female	14	6	136	light	1
15/06/1999	chimp	Mindy	female	14	7	137	light	1
15/06/1999	chimp	Mindy	female	14	8	138	heavy	0
15/06/1999	chimp	Mindy	female	14	9	139	light	1
15/06/1999	chimp	Mindy	female	14	10	140	heavy	0
16/06/1999	chimp	Mindy	female	15	1	141	light	1
16/06/1999	chimp	Mindy	female	15	2	142	heavy	0
16/06/1999	chimp	Mindy	female	15	3	143	heavy	1
16/06/1999	chimp	Mindy	female	15	4	144	heavy	0
16/06/1999	chimp	Mindy	female	15	5	145	light	0
16/06/1999	chimp	Mindy	female	15	6	146	light	0
16/06/1999	chimp	Mindy	female	15	7	147	heavy	1
16/06/1999	chimp	Mindy	female	15	8	148	heavy	1
16/06/1999	chimp	Mindy	female	15	9	149	light	0
16/06/1999	chimp	Mindy	female	15	10	150	light	0
